# Supplementary material for: Exploring the determinants of salary valuations in women's professional soccer
Source: Front Sports Act Living. 2026 Mar 20;8:1720173. doi: 10.3389/fspor.2026.1720173 (PMC13047095; doi:10.3389/fspor.2026.1720173)
Supplement: Supplementary file 1 [file Datasheet1.xlsx]

## Sheet: Sheet1
player_id	player_url	fifa_version	fifa_update	update_as_of	short_name	long_name	player_positions	overall	potential	value_eur	wage_eur	age	dob	height_cm	weight_kg	club_team_id	club_name	league_id	league_name	league_level	club_position	club_jersey_number	club_loaned_from	club_joined_date	club_contract_valid_until_year	nationality_id	nationality_name	nation_team_id	nation_position	nation_jersey_number	preferred_foot	weak_foot	skill_moves	international_reputation	work_rate	body_type	real_face	release_clause_eur	player_tags	player_traits	pace	shooting	passing	dribbling	defending	physic	attacking_crossing	attacking_finishing	attacking_heading_accuracy
227203	/player/227203/alexia-putellas-segura/240002	24	2	22/09/2023	Alexia Putellas	Alexia Putellas Segura	CM, LW	91	91	128000000	4000	29	04/02/1994	173	67	116325	Barcelona W	2222	Primera Division Women	1	LCM	11		#########	2024	45	Spain	113012	LCM	11	Left	5	5	5	High/Medium	Normal (170-185)	Yes	261000000	#Dribbler, #Playmaker, #Distance shooter, #Crosser, #FK Specialist, #Acrobat, #Clinical finisher, #Complete midfielder, #Complete forward	First Touch +, Finesse Shot, Pinged Pass, Incisive Pass, Tiki Taka, Technical, Flair	82	90	91	92	72	78	88	91	74
241667	/player/241667/aitana-bonmati-conca/240002	24	2	22/09/2023	Aitana BonmatÃ­	Aitana BonmatÃ­ Conca	CM	90	92	149000000	3000	25	18/01/1998	161	51	116325	Barcelona W	2222	Primera Division Women	1	RCM	14		#########	2025	45	Spain	113012	CAM	6	Right	5	4	4	High/High	Normal (170-)	Yes	317000000	#Dribbler, #Playmaker, #Tactician, #Acrobat, #Clinical finisher, #Complete midfielder, #Complete forward	Technical +, Finesse Shot, Pinged Pass, Incisive Pass, Tiki Taka, First Touch, Relentless	81	84	83	91	75	73	67	91	54
227102	/player/227102/caroline-graham-hansen/240002	24	2	22/09/2023	C. Hansen	Caroline Graham Hansen	RW	90	90	121000000	3000	28	18/02/1995	178	66	116325	Barcelona W	2222	Primera Division Women	1	RW	10		#########	2026	36	Norway	113007	RW	10	Right	4	5	4	High/Medium	Lean (170-185)	Yes	247000000	#Dribbler, #Distance shooter, #Crosser, #Acrobat, #Clinical finisher, #Complete forward	Trickster +, Finesse Shot, Technical, Flair, First Touch, Quick Step, Trivela	89	86	88	90	47	75	90	86	71
227125	/player/227125/sam-kerr/240002	24	2	22/09/2023	S. Kerr	Samantha May Kerr	ST	90	90	120000000	3000	29	10/09/1993	168	66	116010	Chelsea W	2216	Women's Super League	1	ST	20		#########	2024	195	Australia				Right	4	4	5	High/High	Normal (170-)	Yes	245000000	#Aerial threat, #Dribbler, #Engine, #Acrobat, #Clinical finisher, #Complete forward	Power Header +, Finesse Shot, Rapid, Quick Step, Acrobatic, Aerial	85	88	74	90	42	85	70	92	93
236479	/player/236479/maria-pilar-leon-cebrian/240002	24	2	22/09/2023	Mapi LeÃ³n	MarÃ­a Pilar LeÃ³n CebriÃ¡n	CB	89	90	97500000	2000	28	13/06/1995	169	59	116325	Barcelona W	2222	Primera Division Women	1	LCB	4		#########	2024	45	Spain				Left	3	2	4	High/High	Normal (170-)	Yes	207000000	#Distance shooter, #Crosser, #FK Specialist, #Tackling, #TacticianÂ	Anticipate +, Finesse Shot, Long Ball Pass, Jockey, Block, Intercept, Slide Tackle	75	74	81	76	90	81	86	65	83
226301	/player/226301/alex-morgan/240002	24	2	22/09/2023	A. Morgan	Alexandra Morgan Carrasco	ST	89	89	66000000	3000	33	02/07/1989	168	62	116312	San Diego Wave W	2221	NWSL	1	ST	13		#########	2024	95	United States	113009	ST	13	Left	5	4	5	High/Medium	Unique	Yes	139000000	#Clinical finisher	Finesse Shot +, Rapid, Flair, First Touch, Trivela	83	89	80	88	47	77	71	94	84
227310	/player/227310/ada-hegerberg/240002	24	2	22/09/2023	A. Hegerberg	Ada Martine Stolsmo Hegerberg	ST	89	89	112000000	3000	27	10/07/1995	176	68	116033	Olympique Lyonnais W	2218	Feminine Division 1	1	ST	14		#########	2024	36	Norway	113007	ST	14	Right	4	4	5	High/Medium	Normal (170-185)	Yes	230000000	#Aerial threat, #Clinical finisher, #Complete forward	Finesse Shot, Technical, First Touch, Trivela, Aerial	75	89	77	86	39	76	71	91	92
227361	/player/227361/kadidiatou-diani/240002	24	2	22/09/2023	K. Diani	Kadidiatou Diani	RW, ST	89	89	104000000	3000	28	01/04/1995	168	64	116033	Olympique Lyonnais W	2218	Feminine Division 1	1	RW	11		#########	2027	18	France	113003	RS	11	Right	4	4	4	High/High	Normal (170-)	Yes	213000000	#Dribbler, #Acrobat, #Clinical finisher, #Complete forward	Technical, Flair, Quick Step, Trivela	89	85	83	88	56	77	84	90	81
246272	/player/246272/marie-katoto/240002	24	2	22/09/2023	M. Katoto	Marie-Antoinette Oda Katoto	ST	88	92	133000000	2000	24	01/11/1998	177	66	116034	Paris Saint Germain W	2218	Feminine Division 1	1	ST	9		#########	2025	18	France				Right	4	4	4	High/Medium	Lean (170-185)	Yes	288000000	#Aerial threat, #Clinical finisher, #Complete forward	Power Header +, Finesse Shot, Press Proven, Trivela, Aerial	83	88	77	84	39	71	71	90	91
237289	/player/237289/patricia-guijarro-gutierrez/240002	24	2	22/09/2023	Patri Guijarro	Patricia Guijarro GutiÃ©rrez	CM, CDM	88	90	114000000	2000	25	17/05/1998	170	64	116325	Barcelona W	2222	Primera Division Women	1	CDM	12		#########	2024	45	Spain				Right	4	4	3	High/Medium	Normal (170-)	Yes	242000000	#Dribbler, #Distance shooter	Long Ball Pass +, Finesse Shot, Pinged Pass, Tiki Taka, Flair, First Touch, Press Proven	78	82	83	86	81	72	69	80	84
264012	/player/264012/sophia-smith/240002	24	2	22/09/2023	S. Smith	Sophia Olivia Smith	ST, RW	88	90	123000000	2000	22	10/08/2000	164	58	116302	Portland Thorns W	2221	NWSL	1	ST	9		#########	2024	95	United States	113009	LW	11	Right	5	4	4	High/Medium	Normal (170-)	Yes	266000000	#Speedster, #Dribbler, #Clinical finisher, #Complete forward	Technical, Flair, First Touch, Trickster, Quick Step	93	85	78	88	45	82	73	88	79
226302	/player/226302/alexandra-popp/240002	24	2	22/09/2023	A. Popp	Alexandra Popp	ST, LM	88	88	74000000	3000	32	06/04/1991	174	65	115998	Wolfsburg W	2215	Bundesliga Women	1	LAM	11		#########	2025	21	Germany	113004	ST	11	Left	5	3	4	High/High	Normal (170-185)	Yes	152000000	#Aerial threat, #Distance shooter, #Strength, #Clinical finisher, #Complete forward	Power Header +, Bruiser, Trivela, Acrobatic, Aerial	73	87	76	82	52	88	74	86	94
226893	/player/226893/debora-c-de-oliveira/240002	24	2	22/09/2023	Debinha	DÃ©bora Cristiane de Oliveira	CAM, RM	88	88	75500000	2000	31	20/10/1991	155	52	116309	Kansas City W	2221	NWSL	1	CAM	99		#########	2024	54	Brazil				Right	5	5	5	High/Medium	Normal (170-)	Yes	159000000	#Dribbler, #Playmaker, #Acrobat, #Complete midfielder	Technical +, Flair, First Touch, Trickster, Quick Step, Trivela, Acrobatic	84	81	87	91	46	68	85	82	56
227190	/player/227190/irene-paredes-hernandez/240002	24	2	22/09/2023	Irene Paredes	Irene Paredes HernÃ¡ndez	CB	88	88	62500000	2000	31	04/07/1991	177	62	116325	Barcelona W	2222	Primera Division Women	1	RCB	2		#########	2025	45	Spain	113012	RCB	4	Right	3	2	4	Medium/High	Lean (170-185)	Yes	128000000	#Tackling, #TacticianÂ	Slide Tackle +, Power Header, Jockey, Bruiser, Aerial	69	51	67	68	89	80	59	51	85
227316	/player/227316/wendie-renard/240002	24	2	22/09/2023	W. Renard	WÃ©ndÃ¨leine ThÃ©rÃ¨se Renard	CB	88	88	59500000	2000	32	20/07/1990	187	70	116033	Olympique Lyonnais W	2218	Feminine Division 1	1	LCB	3		#########	2026	18	France	113003	LCB	3	Right	3	2	5	High/Medium	Lean (185+)	Yes	122000000	#Aerial threat, #Tactician, #Strength	Anticipate +, Power Header, Long Ball Pass, Jockey, Aerial	53	67	69	69	91	84	53	65	94
227323	/player/227323/guro-reiten/240002	24	2	22/09/2023	G. Reiten	Guro Reiten	LW, CAM	88	88	92000000	3000	28	26/07/1994	167	60	116010	Chelsea W	2216	Women's Super League	1	LW	11		#########	2025	36	Norway	113007	LCM	11	Left	3	4	4	High/Medium	Normal (170-)	Yes	189000000	#Playmaker, #Acrobat	Finesse Shot, Dead Ball, Pinged Pass, Whipped Cross, Rapid, Quick Step, Relentless	88	80	86	86	60	63	93	82	50
245956	/player/245956/christiane-endler/240002	24	2	22/09/2023	C. Endler	Claudia Christiane Endler Mutinelli	GK	88	88	48500000	2000	31	23/07/1991	183	73	116033	Olympique Lyonnais W	2218	Feminine Division 1	1	GK	1		#########	2024	55	Chile				Left	3	1	5	Medium/Medium	Lean (170-185)	Yes	99400000									15	15	13
241846	/player/241846/ewa-pajor/240002	24	2	22/09/2023	E. Pajor	Ewa Pajor	ST	87	90	106000000	2000	26	03/12/1996	167	61	115998	Wolfsburg W	2215	Bundesliga Women	1	ST	9		#########	2025	37	Poland				Right	3	3	3	High/Low	Normal (170-)	Yes	224000000	#Dribbler, #Acrobat, #Clinical finisher, #Complete forward	Rapid	85	89	63	89	21	69	47	93	74
248717	/player/248717/lena-oberdorf/240002	24	2	22/09/2023	L. Oberdorf	Lena Sophie Oberdorf	CDM, CB	87	90	101000000	1000	21	19/12/2001	174	68	115998	Wolfsburg W	2215	Bundesliga Women	1	LDM	5		#########	2025	21	Germany	113004	RDM	6	Right	3	3	4	Medium/Medium	Stocky (170-185)	Yes	214000000	#Tackling, #Tactician, #Strength, #Complete defender	Bruiser +, Power Shot, Long Ball Pass, Intercept, Anticipate, Slide Tackle, Press Proven	58	61	77	76	87	89	64	52	78
227013	/player/227013/fridolina-rolfo/240002	24	2	22/09/2023	F. RolfÃ¶	Fridolina RolfÃ¶	LB, LW	87	87	70000000	2000	29	24/11/1993	178	65	116325	Barcelona W	2222	Primera Division Women	1	LB	16		#########	2026	46	Sweden	113008	LM	18	Left	5	4	3	High/High	Lean (170-185)	No	144000000	#Strength	Trickster +, Whipped Cross, Technical, First Touch, Quick Step	82	82	82	87	83	80	82	82	78
227246	/player/227246/lucy-bronze/240002	24	2	22/09/2023	L. Bronze	Lucia Roberta Tough Bronze	RB	87	87	58000000	2000	31	28/10/1991	171	65	116325	Barcelona W	2222	Primera Division Women	1	RB	15		#########	2024	14	England	113002	RB	2	Right	3	3	5	High/High	Normal (170-185)	Yes	119000000	#Engine, #Strength	Power Header, Jockey, Aerial	73	68	80	80	85	88	85	55	83
227776	/player/227776/sandra-panos-garcia/240002	24	2	22/09/2023	Sandra PaÃ±os	Sandra PaÃ±os GarcÃ­a-Villamil	GK	87	87	53000000	2000	30	04/11/1992	169	65	116325	Barcelona W	2222	Primera Division Women	1	GK	1		#########	2024	45	Spain				Right	3	1	3	Medium/Medium	Normal (170-)	Yes	109000000									16	11	20
232075	/player/232075/rose-lavelle/240002	24	2	22/09/2023	R. Lavelle	Rosemary Kathleen Lavelle	CAM, RM	87	87	80000000	2000	28	14/05/1995	163	56	116300	OL Reign W	2221	NWSL	1	CAM	16		#########	2023	95	United States	113009	RCM	16	Left	4	4	4	High/Medium	Normal (170-)	Yes	168000000	#Dribbler, #Playmaker, #Complete midfielder	Incisive Pass +, Pinged Pass, Tiki Taka, Technical, First Touch	86	78	84	87	45	65	74	81	44
233837	/player/233837/lina-magull/240002	24	2	22/09/2023	L. Magull	Lina Maria Magull	CAM, CM	87	87	80000000	2000	28	15/08/1994	166	54	115995	Bayern Munich W	2215	Bundesliga Women	1	RDM	16		#########	2024	21	Germany	113004	CAM	20	Right	3	5	4	High/Medium	Lean (170-)	Yes	168000000	#Playmaker, #Acrobat	Pinged Pass, Technical, First Touch	81	74	84	86	57	68	73	72	56
245802	/player/245802/beth-mead/240002	24	2	22/09/2023	B. Mead	Bethany Jane Mead	RW, LW, RM	87	87	80000000	2000	28	09/05/1995	163	58	116009	Arsenal W	2216	Women's Super League	1	SUB	9		#########	2025	14	England	113002	SUB	7	Right	4	5	5	High/High	Normal (170-)	Yes	164000000	#Dribbler, #Distance shooter, #Crosser, #FK Specialist	Whipped Cross, Technical, First Touch	81	84	84	87	67	73	88	85	68
265674	/player/265674/selma-bacha/240002	24	2	22/09/2023	S. Bacha	Selma Bacha	LB, LW	86	91	97500000	1000	22	09/11/2000	161	58	116033	Olympique Lyonnais W	2218	Feminine Division 1	1	LB	4		#########	2025	18	France	113003	LM	13	Left	3	4	4	High/High	Normal (170-)	Yes	207000000	#Engine, #Crosser, #Acrobat	Whipped Cross +, Dead Ball, Block, Anticipate, Technical, Quick Step, Relentless	87	72	84	82	79	78	92	65	58
237197	/player/237197/grace-geyoro/240002	24	2	22/09/2023	G. Geyoro	Onema Grace Geyoro	CM, CDM	86	89	89500000	2000	25	02/07/1997	168	61	116034	Paris Saint Germain W	2218	Feminine Division 1	1	RCM	8		#########	2024	18	France	113003	LCM	8	Right	3	3	3	High/High	Normal (170-)	Yes	195000000	#Engine, #TacticianÂ	Relentless +, Long Ball Pass	77	72	82	82	83	78	70	75	64
244302	/player/244302/lea-schuller/240002	24	2	22/09/2023	L. SchÃ¼ller	Lea SchÃ¼ller	ST	86	89	91000000	2000	25	12/11/1997	173	60	115995	Bayern Munich W	2215	Bundesliga Women	1	ST	11		#########	2026	21	Germany	113004	SUB	7	Right	3	3	3	Medium/Low	Lean (170-185)	Yes	198000000	#Poacher	Power Header, Quick Step	86	83	70	81	33	73	66	92	87
257008	/player/257008/lauren-hemp/240002	24	2	22/09/2023	L. Hemp	Lauren May Hemp	LW, LM	86	89	94500000	2000	22	07/08/2000	164	59	116017	Manchester City W	2216	Women's Super League	1	LW	11		#########	2024	14	England	113002	LW	9	Left	3	4	4	High/High	Normal (170-)	Yes	206000000	#Speedster, #Dribbler, #Engine, #Crosser, #Acrobat	Whipped Cross +, Finesse Shot, Rapid, First Touch, Quick Step, Trivela	90	76	84	87	63	68	92	76	63
232073	/player/232073/mallory-swanson/240002	24	2	22/09/2023	M. Swanson	Mallory Diane Pugh	LW, CF	86	88	85500000	2000	25	29/04/1998	163	54	116305	Chicago Red Stars W	2221	NWSL	1	RES	9		#########	2023	95	United States				Right	5	4	3	High/Medium	Lean (170-)	Yes	186000000	#Speedster	Finesse Shot, Technical, Flair, First Touch, Quick Step	93	82	82	84	42	71	81	83	68
233662	/player/233662/sakina-karchaoui/240002	24	2	22/09/2023	S. Karchaoui	Sakina Karchaoui	LB	86	87	71500000	2000	27	26/01/1996	160	55	116034	Paris Saint Germain W	2218	Feminine Division 1	1	LB	7		#########	2024	18	France	113003	LB	7	Left	4	4	3	High/Medium	Normal (170-)	Yes	156000000	#Dribbler, #Crosser, #Acrobat	Whipped Cross, Jockey, Block, Anticipate, Technical, Quick Step, Relentless	89	61	82	87	79	65	89	55	61
233746	/player/233746/vivianne-miedema/240002	24	2	22/09/2023	V. Miedema	Vivianne Miedema	ST, CAM	86	87	81000000	2000	26	15/07/1996	178	65	116009	Arsenal W	2216	Women's Super League	1	SUB	11		#########	2024	34	Netherlands	113011	SUB	9	Right	4	4	5	High/Medium	Normal (170-185)	Yes	172000000		Finesse Shot, Technical	82	85	70	86	32	81	64	85	82
240714	/player/240714/jill-roord/240002	24	2	22/09/2023	J. Roord	Jill Jamie Roord	CAM, CM, RW	86	87	80000000	2000	26	22/04/1997	175	63	116017	Manchester City W	2216	Women's Super League	1	CAM	20		#########	2026	34	Netherlands	113011	RCM	6	Right	4	4	4	High/Medium	Normal (170-185)	Yes	174000000	#Playmaker, #Distance shooter, #Complete midfielder	Technical, First Touch	77	84	84	85	52	73	78	82	59
247504	/player/247504/mary-earps/240002	24	2	22/09/2023	M. Earps	Mary Alexandra Earps	GK	86	87	51000000	1000	30	07/03/1993	173	68	116012	Manchester United W	2216	Women's Super League	1	GK	27		#########	2024	14	England	113002	GK	1	Right	3	1	4	Medium/Medium	Stocky (170-185)	Yes	111000000		Footwork							13	10	7
227073	/player/227073/cristiana-girelli/240002	24	2	22/09/2023	C. Girelli	Cristiana Girelli	ST	86	86	43500000	2000	33	23/04/1990	174	64	116280	Juventus W	603	Serie A Women	1	ST	10		#########	2024	27	Italy				Right	4	3	4	High/Medium	Normal (170-185)	Yes	91400000		Finesse Shot, Power Header, Aerial	81	85	71	81	46	78	59	92	88
227392	/player/227392/ashley-lawrence/240002	24	2	22/09/2023	A. Lawrence	Ashley Elizabeth Marie Lawrence	RB	86	86	61500000	2000	28	11/06/1995	164	60	116010	Chelsea W	2216	Women's Super League	1	RB	12		#########	2026	70	Canada	113000	RB	10	Right	4	3	3	High/Medium	Normal (170-)	Yes	126000000	#Acrobat	Jockey +, Whipped Cross, Technical, Quick Step	86	67	82	80	82	78	85	58	73
231432	/player/231432/lindsey-horan/240002	24	2	22/09/2023	L. Horan	Lindsey Michelle Horan	CM	86	86	66000000	2000	29	26/05/1994	175	67	116033	Olympique Lyonnais W	2218	Feminine Division 1	1	RCM	26		#########	2026	95	United States	113009	LCM	10	Right	3	4	3	High/Medium	Normal (170-185)	Yes	135000000	#Playmaker, #Distance shooter, #FK Specialist, #Complete midfielder	Long Ball Pass +, Power Shot, Dead Ball, Pinged Pass, Aerial	78	84	86	84	63	78	79	83	89
245872	/player/245872/kim-little/240002	24	2	22/09/2023	K. Little	Kim Alison Little	CM, CDM, CAM	86	86	42000000	2000	33	29/06/1990	162	57	116009	Arsenal W	2216	Women's Super League	1	LCM	10		#########	2025	42	Scotland				Right	4	3	4	High/Medium	Normal (170-)	Yes	86100000	#Dribbler, #Playmaker, #Complete midfielder	Press Proven +, Pinged Pass	76	78	83	88	62	66	78	74	56
242830	/player/242830/keira-walsh/240002	24	2	22/09/2023	K. Walsh	Keira Fae Walsh	CDM, CM	85	90	71500000	2000	26	08/04/1997	167	60	116325	Barcelona W	2222	Primera Division Women	1	SUB	21		#########	2025	14	England	113002	CM	4	Right	3	3	4	Medium/High	Normal (170-)	Yes	152000000		Tiki Taka, Press Proven	64	46	81	79	79	75	67	41	60
253436	/player/253436/ona-batlle-pascual/240002	24	2	22/09/2023	Ona Batlle	Ona Batlle Pascual	RB, LB	85	89	72000000	1000	24	10/06/1999	165	55	116325	Barcelona W	2222	Primera Division Women	1	SUB	22		#########	2027	45	Spain	113012	RB	2	Right	4	3	3	High/High	Normal (170-)	Yes	153000000	#Engine	Whipped Cross, Jockey, Anticipate, Rapid, Quick Step, Relentless	79	50	78	79	80	71	85	51	52
227383	/player/227383/kadeisha-buchanan/240002	24	2	22/09/2023	K. Buchanan	Kadeisha Buchanan	CB	85	88	61000000	2000	27	05/11/1995	170	65	116010	Chelsea W	2216	Women's Super League	1	RCB	26		#########	2025	70	Canada	113000	RCB	3	Right	3	2	3	Medium/Medium	Normal (170-)	Yes	130000000	#Tackling, #Strength	Slide Tackle +, Long Ball Pass, Jockey, Intercept, Anticipate	67	44	58	65	87	85	31	34	81
246426	/player/246426/leah-williamson/240002	24	2	22/09/2023	L. Williamson	Leah Cathrine Williamson	CB, CDM	85	88	62500000	2000	26	29/03/1997	170	57	116009	Arsenal W	2216	Women's Super League	1	SUB	6		#########	2024	14	England	113002	SUB	8	Right	3	3	4	High/Medium	Lean (170-)	Yes	133000000	#TacticianÂ	Long Ball Pass +, Jockey, Anticipate, Bruiser	75	45	73	72	86	76	60	45	81
247789	/player/247789/merle-frohms/240002	24	2	22/09/2023	M. Frohms	Merle Frohms	GK	85	88	49500000	1000	28	28/01/1995	175	60	115998	Wolfsburg W	2215	Bundesliga Women	1	GK	1		#########	2025	21	Germany	113004	GK	1	Right	3	1	3	Medium/Medium	Lean (170-185)	Yes	105000000									9	8	10
246219	/player/246219/khadija-shaw/240002	24	2	22/09/2023	K. Shaw	Khadija Monifa Shaw	ST	85	87	67500000	2000	26	31/01/1997	180	70	116017	Manchester City W	2216	Women's Super League	1	ST	21		#########	2026	82	Jamaica				Right	4	3	3	Medium/Medium	Stocky (170-185)	Yes	147000000	#Poacher, #Strength, #Complete forward	Aerial +, Press Proven	69	85	69	75	30	85	59	90	89
265242	/player/265242/manuela-zinsberger/240002	24	2	22/09/2023	M. Zinsberger	Manuela Zinsberger	GK	85	87	49000000	1000	27	19/10/1995	177	67	116009	Arsenal W	2216	Women's Super League	1	GK	1		#########	2024	4	Austria				Right	4	1	4	Medium/Medium	Normal (170-185)	Yes	104000000		Footwork							31	18	6
237673	/player/237673/kailen-sheridan/240002	24	2	22/09/2023	K. Sheridan	Kailen Mary Iacovoni Sheridan	GK	85	86	46000000	1000	27	16/07/1995	176	72	116312	San Diego Wave W	2221	NWSL	1	GK	1		#########	2023	70	Canada	113000	GK	1	Right	2	1	3	Medium/Medium	Stocky (170-185)	Yes	100000000									13	10	17
265239	/player/265239/katie-mccabe/240002	24	2	22/09/2023	K. McCabe	Katie McCabe	LB, LW, LM	85	86	56500000	2000	27	21/09/1995	164	55	116009	Arsenal W	2216	Women's Super League	1	LW	15		#########	2024	25	Republic of Ireland				Left	3	4	4	High/Medium	Normal (170-)	Yes	120000000		Long Ball Pass, Whipped Cross, Slide Tackle, Bruiser, Rapid, Long Throw	80	74	80	80	81	82	87	76	74
226177	/player/226177/becky-sauerbrunn/240002	24	2	22/09/2023	B. Sauerbrunn	Rebecca Elizabeth Sauerbrunn	CB	85	85	9500000	1000	38	06/06/1985	170	64	116302	Portland Thorns W	2221	NWSL	1	RES	4		#########	2023	95	United States				Right	3	3	4	Medium/High	Normal (170-185)	Yes	20000000	#Strength	Intercept +, Jockey, Bruiser	61	44	61	69	87	83	51	44	83
226328	/player/226328/megan-rapinoe/240002	24	2	22/09/2023	M. Rapinoe	Megan Anna Rapinoe	LM	85	85	17500000	1000	37	05/07/1985	165	60	116300	OL Reign W	2221	NWSL	1	LM	15		#########	2023	95	United States	113009	SUB	15	Right	5	4	5	High/Medium	Lean (170-)	Yes	36800000	#Dribbler, #Crosser, #Clinical finisher, #Complete forward	Dead Ball, First Touch	73	85	83	86	46	72	86	86	72
226375	/player/226375/kathrin-hendrich/240002	24	2	22/09/2023	K. Hendrich	Kathrin-Julia Hendrich	CB, RB	85	85	37000000	2000	31	06/04/1992	173	55	115998	Wolfsburg W	2215	Bundesliga Women	1	RCB	4		#########	2024	21	Germany	113004	LCB	3	Right	3	2	3	Medium/Medium	Lean (170-185)	Yes	75900000	#TacticianÂ	Jockey +, Incisive Pass, Long Ball Pass, Block, Anticipate, Press Proven	72	39	70	73	86	75	62	31	84
227318	/player/227318/amandine-henry/240002	24	2	22/09/2023	A. Henry	Amandine Chantal Henry	CDM, CM	85	85	26500000	2000	33	28/09/1989	171	64	116311	Angel City W	2221	NWSL	1	RDM	26		#########	2025	18	France				Right	3	3	4	High/High	Normal (170-185)	Yes	55700000	#Distance shooter	Power Shot +, Pinged Pass, Incisive Pass, Long Ball Pass	60	80	78	78	83	82	65	75	72
227337	/player/227337/svenja-huth/240002	24	2	22/09/2023	S. Huth	Svenja Anette Huth	RM, CAM	85	85	43000000	2000	32	25/01/1991	163	54	115998	Wolfsburg W	2215	Bundesliga Women	1	RAM	10		#########	2024	21	Germany	113004	RB	9	Right	4	4	3	Medium/Medium	Lean (170-)	Yes	88200000	#Acrobat	Whipped Cross, Jockey, Anticipate, Technical, First Touch, Quick Step	82	72	83	86	52	67	85	71	32
235657	/player/235657/rachel-daly/240002	24	2	22/09/2023	R. Daly	Rachel Ann Daly	ST, LB	85	85	45500000	2000	31	06/12/1991	167	62	116015	Aston Villa W	2216	Women's Super League	1	ST	9		#########	2025	14	England	113002	ST	3	Right	3	3	3	High/High	Normal (170-)	Yes	95600000		Finesse Shot	77	85	76	82	64	76	79	90	78
238257	/player/238257/millie-bright/240002	24	2	22/09/2023	M. Bright	Millie Bright	CB	85	85	45000000	2000	29	21/08/1993	178	76	116010	Chelsea W	2216	Women's Super League	1	LCB	4		#########	2026	14	England	113002	RCB	6	Right	4	2	4	Low/High	Stocky (170-185)	Yes	92300000	#Strength	Bruiser +, Power Header, Long Ball Pass, Intercept, Anticipate, Aerial	57	50	69	58	86	87	50	49	89
246629	/player/246629/asisat-oshoala/240002	24	2	22/09/2023	A. Oshoala	Asisat Lamina Oshoala	ST	85	85	55000000	2000	28	09/10/1994	169	60	116325	Barcelona W	2222	Primera Division Women	1	ST	20		#########	2024	133	Nigeria				Right	4	4	3	High/Medium	Lean (170-)	Yes	113000000	#Speedster, #Dribbler, #Acrobat, #Strength	Power Shot, Rapid, Quick Step, Trivela	91	84	78	85	50	85	79	90	78
243404	/player/243404/georgia-stanway/240002	24	2	22/09/2023	G. Stanway	Georgia Marie Stanway	CDM, CM	84	89	58500000	1000	24	03/01/1999	162	58	115995	Bayern Munich W	2215	Bundesliga Women	1	LDM	31		#########	2025	14	England	113002	RCM	10	Right	3	3	4	High/High	Normal (170-)	Yes	127000000	#Dribbler	Incisive Pass +, Long Ball Pass, Jockey, Technical, Flair, First Touch	80	79	80	85	76	75	60	79	43
246641	/player/246641/chiamaka-nnadozie/240002	24	2	22/09/2023	C. Nnadozie	Chiamaka Cynthia Nnadozie	GK	84	89	52000000	1000	22	08/12/2000	180	68	116035	Paris W	2218	Feminine Division 1	1	GK	16		#########	2025	133	Nigeria				Right	3	1	2	Medium/Medium	Normal (170-185)	Yes	113000000		Footwork							12	11	12
266928	/player/266928/trinity-rodman/240002	24	2	22/09/2023	T. Rodman	Trinity Rodman	RW, ST	84	89	65000000	1000	21	20/05/2002	168	66	116304	Washington Spirit W	2221	NWSL	1	RS	2		#########	2024	95	United States	113009	RW	20	Right	4	4	2	High/Medium	Normal (170-)	Yes	141000000	#Speedster, #Acrobat	Quick Step +, Finesse Shot, Rapid, Flair, Trickster, Relentless, Trivela	94	81	77	83	43	83	79	83	69
262330	/player/262330/catarina-cantanhede-macario/240002	24	2	22/09/2023	Catarina Macario	Catarina Cantanhede MelÃ´nio MacÃ¡rio	CAM, ST, CM	84	88	60500000	1000	23	04/10/1999	165	58	116010	Chelsea W	2216	Women's Super League	1	CAM	9		#########	2026	95	United States				Right	3	4	4	High/Medium	Normal (170-)	Yes	129000000	#Dribbler	Dead Ball, Technical	81	83	80	89	57	73	79	83	72
264884	/player/264884/paulina-dudek/240002	24	2	22/09/2023	P. Dudek	Paulina Dudek	CB	84	88	52000000	1000	26	16/06/1997	169	62	116034	Paris Saint Germain W	2218	Feminine Division 1	1	RES	4		#########	2024	37	Poland				Left	2	2	3	Medium/Medium	Normal (170-)	Yes	113000000	#TacticianÂ	Anticipate +, Intercept, Aerial	64	46	64	68	88	76	45	44	88
227096	/player/227096/lisa-boattin/240002	24	2	22/09/2023	L. Boattin	Lisa Boattin	LB	84	87	51000000	1000	26	03/05/1997	160	53	116280	Juventus W	603	Serie A Women	1	LB	13		#########	2025	27	Italy				Left	4	3	3	High/High	Normal (170-)	Yes	111000000	#Engine	Whipped Cross, Bruiser	75	68	81	81	81	86	79	63	69
245697	/player/245697/clara-mateo/240002	24	2	22/09/2023	C. Mateo	Clara MatÃ©o	RM	84	87	56000000	2000	25	28/11/1997	168	60	116035	Paris W	2218	Feminine Division 1	1	RM	10		#########	2026	18	France	113003	SUB	12	Right	3	4	2	High/High	Lean (170-)	Yes	122000000	#Engine	Finesse Shot, Long Ball Pass, Flair, First Touch, Relentless, Trivela	82	83	81	84	59	72	74	85	73
257001	/player/257001/chloe-kelly/240002	24	2	22/09/2023	C. Kelly	Chloe Maggie Kelly	RW, RM	84	87	56000000	2000	25	15/01/1998	168	58	116017	Manchester City W	2216	Women's Super League	1	RW	9		#########	2025	14	England	113002	RW	11	Right	4	4	4	High/High	Lean (170-)	Yes	122000000	#Crosser	Whipped Cross +, Dead Ball, Technical, Flair, Trickster, Quick Step	88	77	85	85	43	67	89	74	50
258980	/player/258980/alessia-russo/240002	24	2	22/09/2023	A. Russo	Alessia Russo	ST, CAM	84	87	58500000	2000	24	08/02/1999	173	64	116009	Arsenal W	2216	Women's Super League	1	ST	23		#########	2024	14	England	113002	SUB	23	Right	3	3	4	Medium/Medium	Normal (170-185)	Yes	124000000	#Poacher	Finesse Shot, Power Header, Rapid, First Touch, Aerial	82	82	68	84	39	72	64	86	89
267215	/player/267215/bella-bixby/240002	24	2	22/09/2023	B. Bixby	Bella Bixby	GK	84	86	38500000	1000	27	20/11/1995	183	70	116302	Portland Thorns W	2221	NWSL	1	GK	1		#########	2024	95	United States				Right	2	1	2	Medium/Medium	Normal (170-185)	Yes	83700000		Footwork							12	25	8
232202	/player/232202/delphine-cascarino/240002	24	2	22/09/2023	D. Cascarino	Delphine Cascarino	RW	84	85	49500000	2000	26	05/02/1997	164	58	116033	Olympique Lyonnais W	2218	Feminine Division 1	1	RES	20		#########	2024	18	France				Right	2	4	3	High/Medium	Normal (170-)	Yes	105000000	#Speedster, #Dribbler, #Acrobat	Quick Step +, Technical, Flair, Trivela	94	74	80	88	38	58	83	71	48
238212	/player/238212/jane-campbell/240002	24	2	22/09/2023	J. Campbell	Carolyn Jane Campbell	GK	84	85	33500000	1000	28	17/02/1995	173	66	116306	Houston Dash W	2221	NWSL	1	GK	1		#########	2024	95	United States				Right	2	1	2	Medium/Medium	Normal (170-185)	Yes	72900000									17	18	17
226336	/player/226336/crystal-dunn/240002	24	2	22/09/2023	C. Dunn	Crystal Alyssia Dunn Soubrier	CAM, CM, CDM	84	84	40500000	2000	30	03/07/1992	155	55	116302	Portland Thorns W	2221	NWSL	1	RCM	19		#########	2024	95	United States	113009	LB	19	Right	4	4	3	High/High	Normal (170-)	Yes	85100000		Rapid, Quick Step, Relentless	87	77	83	85	77	81	83	76	54
226890	/player/226890/marta-vieira-da-silva/240002	24	2	22/09/2023	Marta	Marta Vieira da Silva	CAM, RM	84	84	13500000	1000	37	19/02/1986	161	56	116307	Orlando Pride W	2221	NWSL	1	CAM	10		#########	2024	54	Brazil				Left	4	5	5	High/Medium	Normal (170-)	Yes	28400000	#Dribbler	Flair +, Technical, First Touch, Trickster, Trivela, Acrobatic	72	82	85	88	44	74	85	80	53
226979	/player/226979/amanda-ilestedt/240002	24	2	22/09/2023	A. Ilestedt	Amanda Ilestedt	CB	84	84	34500000	1000	30	17/01/1993	178	65	116009	Arsenal W	2216	Women's Super League	1	LCB	28		#########	2025	46	Sweden	113008	RCB	13	Right	3	2	3	Medium/Medium	Lean (170-185)	Yes	70700000	#TacklingÂ	Anticipate +, Aerial	68	42	65	63	87	78	58	41	85
227110	/player/227110/caitlin-foord/240002	24	2	22/09/2023	C. Foord	Caitlin Jade Foord	LW, RW, CAM	84	84	42500000	2000	28	11/11/1994	169	61	116009	Arsenal W	2216	Women's Super League	1	RW	19		#########	2025	195	Australia				Right	3	3	3	High/Medium	Normal (170-)	Yes	87100000		Rapid, Quick Step	86	77	80	83	45	70	84	82	50
227191	/player/227191/marta-torrejon-moya/240002	24	2	22/09/2023	Marta TorrejÃ³n	Marta TorrejÃ³n Moya	RB, CB	84	84	22000000	1000	33	27/02/1990	171	62	116325	Barcelona W	2222	Primera Division Women	1	SUB	8		#########	2024	45	Spain				Right	3	2	3	High/High	Normal (170-185)	Yes	45100000	#TacticianÂ	Power Header, Anticipate	64	54	76	73	85	74	86	51	81
227255	/player/227255/fran-kirby/240002	24	2	22/09/2023	F. Kirby	Francesca Kirby	CAM, RW	84	84	40500000	2000	30	29/06/1993	157	52	116010	Chelsea W	2216	Women's Super League	1	SUB	14		#########	2024	14	England	113002	SUB	14	Right	4	4	4	High/Medium	Normal (170-)	Yes	83000000	#Dribbler, #Acrobat	Finesse Shot, Technical, Flair, Trivela	85	83	78	88	42	57	73	81	71
227327	/player/227327/sara-dabritz/240002	24	2	22/09/2023	S. DÃ¤britz	Sara Ilonka DÃ¤britz	CM	84	84	42000000	2000	28	15/02/1995	171	58	116033	Olympique Lyonnais W	2218	Feminine Division 1	1	SUB	8		#########	2025	21	Germany	113004	LDM	13	Left	4	4	3	Medium/Medium	Normal (170-185)	Yes	86100000	#Playmaker, #Acrobat	Finesse Shot, Long Ball Pass, Press Proven	76	81	84	86	74	73	78	81	52
227331	/player/227331/eugenie-le-sommer/240002	24	2	22/09/2023	E. Le Sommer	EugÃ©nie Anne Claudine Le Sommer	ST, LW	84	84	20500000	2000	34	18/05/1989	161	58	116033	Olympique Lyonnais W	2218	Feminine Division 1	1	LW	9		#########	2024	18	France	113003	LS	9	Right	5	4	4	Medium/High	Stocky (170-)	Yes	42000000	#Poacher, #Dribbler, #Clinical finisher, #Complete forward	Technical, First Touch	70	85	79	85	43	71	79	86	87
227350	/player/227350/amel-majri/240002	24	2	22/09/2023	A. Majri	Amel Majri	CAM, CM, LW	84	84	40500000	2000	30	25/01/1993	164	54	116033	Olympique Lyonnais W	2218	Feminine Division 1	1	LCM	7		#########	2026	18	France	113003	SUB	10	Left	3	5	3	Medium/High	Normal (170-)	Yes	83000000	#Dribbler, #Crosser, #Acrobat	Whipped Cross +, Tiki Taka, Technical, Flair, Trickster, Trivela, Acrobatic	78	75	85	88	81	73	90	78	74
227410	/player/227410/desiree-scott/240002	24	2	22/09/2023	D. Scott	Desiree Rose Marie Scott	CDM	84	84	12000000	1000	35	31/07/1987	155	62	116309	Kansas City W	2221	NWSL	1	SUB	11		#########	2023	70	Canada	113000	SUB	11	Right	3	3	4	Medium/High	Stocky (170-)	Yes	25200000	#Strength		64	54	70	75	83	85	45	46	68
233748	/player/233748/lieke-martens/240002	24	2	22/09/2023	L. Martens	Elisabeth Petronella Lieke Martens	LW	84	84	40500000	2000	30	16/12/1992	170	66	116034	Paris Saint Germain W	2218	Feminine Division 1	1	LW	22		#########	2025	34	Netherlands	113011	LS	11	Right	4	5	4	Medium/Low	Normal (170-)	Yes	85100000	#Dribbler	Pinged Pass, Tiki Taka, Technical, Flair, First Touch	77	84	83	87	44	71	82	85	57
239345	/player/239345/linda-dallmann/240002	24	2	22/09/2023	L. Dallmann	Linda Dallmann	CAM, CM	84	84	42500000	2000	28	02/09/1994	158	51	115995	Bayern Munich W	2215	Bundesliga Women	1	SUB	10		#########	2024	21	Germany	113004	SUB	16	Right	4	4	3	Medium/Medium	Normal (170-)	Yes	89300000	#Dribbler, #Acrobat	Pinged Pass, Technical	77	77	79	86	46	61	69	83	34
245879	/player/245879/caroline-weir/240002	24	2	22/09/2023	C. Weir	Caroline Elspeth Lillias Weir	CAM, CM	84	84	42500000	2000	28	20/06/1995	173	60	116326	Real Madrid W	2222	Primera Division Women	1	CAM	10		#########	2026	42	Scotland	113984	LCM	9	Left	4	4	3	High/High	Lean (170-185)	Yes	89300000	#PlaymakerÂ	Chip Shot, Pinged Pass, Technical, First Touch, Trickster, Trivela	72	83	84	84	74	67	73	83	60
258310	/player/258310/ann-katrin-berger/240002	24	2	22/09/2023	A. Berger	Ann-Katrin Berger	GK	84	84	21000000	1000	32	09/10/1990	180	63	116010	Chelsea W	2216	Women's Super League	1	GK	30		#########	2024	21	Germany	113004	SUB	21	Right	3	1	3	Medium/Medium	Lean (170-185)	Yes	43100000		Footwork							8	7	15
259287	/player/259287/pernille-harder/240002	24	2	22/09/2023	P. Harder	Pernille Mosegaard-Harder	CAM, LM, ST	84	84	40500000	2000	30	15/11/1992	169	60	115995	Bayern Munich W	2215	Bundesliga Women	1	CAM	21		#########	2027	13	Denmark				Right	4	4	4	High/Medium	Normal (170-)	Yes	85100000		Flair +, Power Shot, Pinged Pass, Technical, Trivela	81	78	81	87	27	77	78	78	76
265252	/player/265252/ashleigh-neville/240002	24	2	22/09/2023	A. Neville	Ashleigh Neville	RB, RM, LM	84	84	36500000	1000	30	29/04/1993	171	64	116011	Tottenham W	2216	Women's Super League	1	RB	29		#########	2025	14	England				Right	4	3	2	High/High	Lean (170-185)	Yes	76700000		Power Header, Whipped Cross, Jockey, Anticipate, Slide Tackle, Rapid, Relentless	77	70	77	77	85	84	79	74	83
266816	/player/266816/aubrey-kingsbury/240002	24	2	22/09/2023	A. Kingsbury	Aubrey Kingsbury	GK	84	84	22500000	1000	31	20/11/1991	173	65	116304	Washington Spirit W	2221	NWSL	1	GK	1		#########	2023	95	United States	113009	SUB	21	Right	2	1	2	Medium/Medium	Normal (170-185)	Yes	47300000		Far Throw							10	8	11
267201	/player/267201/jess-fishlock/240002	24	2	22/09/2023	J. Fishlock	Jessica Fishlock	CM, CDM, CAM	84	84	13500000	1000	36	14/01/1987	157	54	116300	OL Reign W	2221	NWSL	1	LDM	10		#########	2023	50	Wales				Right	4	4	3	High/High	Normal (170-)	Yes	28400000	#Playmaker, #Engine, #Complete midfielder	Pinged Pass, Rapid, Relentless	75	81	80	82	75	73	66	82	54
267275	/player/267275/yuki-nagasato/240002	24	2	22/09/2023	Y. Nagasato	æ°¸é‡Œ å„ªå­£	CAM, ST, CM	84	84	17500000	1000	35	15/07/1987	168	56	116305	Chicago Red Stars W	2221	NWSL	1	CAM	7		#########	2023	163	Japan				Right	5	4	3	High/Medium	Lean (170-)	No	36800000	#Acrobat	Chip Shot	80	80	81	85	49	73	71	82	63
262531	/player/262531/claudia-pina-medina/240002	24	2	22/09/2023	Claudia Pina	Claudia Pina Medina	CAM, CM, LW	83	90	74000000	1000	21	12/08/2001	165	59	116325	Barcelona W	2222	Primera Division Women	1	SUB	6		#########	2026	45	Spain				Right	5	4	2	High/Medium	Normal (170-)	Yes	167000000	#Clinical finisher	Finesse Shot, Pinged Pass, Tiki Taka, Flair, Trivela	73	82	81	82	45	68	77	87	69
272076	/player/272076/racheal-kundananji/240002	24	2	22/09/2023	R. Kundananji	Racheal Kundananji	ST	83	90	73500000	1000	23	03/06/2000	175	65	116334	Madrid CFF W	2222	Primera Division Women	1	RS	9		#########	2028	147	Zambia				Right	5	4	1	High/Medium	Stocky (170-185)	Yes	169000000	#Speedster, #Strength	Chip Shot, Technical, First Touch, Quick Step, Relentless, Trivela, Aerial	91	82	69	83	40	87	69	85	79
265249	/player/265249/lauren-james/240002	24	2	22/09/2023	L. James	Lauren James	RW, ST, CAM	83	89	58500000	1000	21	29/09/2001	175	77	116010	Chelsea W	2216	Women's Super League	1	RW	10		#########	2027	14	England	113002	SUB	22	Right	4	5	3	High/Low	Stocky (170-185)	Yes	132000000	#Dribbler, #Crosser, #Strength	Rapid +, Long Ball Pass, Whipped Cross, Flair, First Touch, Trickster, Quick Step	87	78	80	85	28	80	86	77	66
240030	/player/240030/ellie-carpenter/240002	24	2	22/09/2023	E. Carpenter	Ellie Madison Carpenter	RB	83	88	51000000	1000	23	28/04/2000	164	60	116033	Olympique Lyonnais W	2218	Feminine Division 1	1	RB	12		#########	2026	195	Australia				Right	3	3	2	High/Low	Lean (170-185)	Yes	108000000		Block, Long Throw	81	51	78	77	81	78	87	45	68
245882	/player/245882/erin-cuthbert/240002	24	2	22/09/2023	E. Cuthbert	Erin Jacqueline Cuthbert	CM, CDM	83	88	54500000	1000	24	19/07/1998	163	60	116010	Chelsea W	2216	Women's Super League	1	RCM	22		#########	2025	42	Scotland	113984	RCM	22	Right	3	4	3	High/Medium	Normal (170-)	Yes	116000000		Power Shot, Incisive Pass, Whipped Cross, Anticipate, Press Proven, Relentless, Trivela	78	80	81	82	75	69	78	80	56
246630	/player/246630/rasheedat-ajibade/240002	24	2	22/09/2023	R. Ajibade	Rasheedat Busayo Ajibade	ST, LW	83	88	55500000	1000	23	08/12/1999	160	53	116327	Atletico Madrid W	2222	Primera Division Women	1	LW	16		#########	2025	133	Nigeria				Right	4	4	1	High/Medium	Normal (170-)	Yes	121000000		Rapid, Flair, Trickster, Quick Step, Relentless	88	83	70	84	37	76	69	85	75
248822	/player/248822/klara-buhl/240002	24	2	22/09/2023	K. BÃ¼hl	Klara BÃ¼hl	LM, CAM	83	88	56000000	1000	22	07/12/2000	172	65	115995	Bayern Munich W	2215	Bundesliga Women	1	LM	17		#########	2025	21	Germany	113004	LM	19	Right	4	4	3	High/Medium	Normal (170-185)	Yes	122000000	#Acrobat, #Clinical finisher	Finesse Shot, Pinged Pass, Whipped Cross, Jockey, Press Proven	82	85	77	83	34	69	78	89	77
263011	/player/263011/ella-toone/240002	24	2	22/09/2023	E. Toone	Ella Toone	CAM, CM	83	88	55000000	1000	23	02/09/1999	163	57	116012	Manchester United W	2216	Women's Super League	1	CAM	7		#########	2026	14	England	113002	LCM	18	Right	3	5	3	High/Medium	Normal (170-)	Yes	120000000	#Dribbler	Flair +, Chip Shot, Pinged Pass, Technical, Trickster, Trivela	81	79	77	85	51	65	76	80	69
264939	/player/264939/lara-prasnikar/240002	24	2	22/09/2023	L. PraÅ¡nikar	Lara PraÅ¡nikar	ST	83	88	55500000	1000	24	08/08/1998	171	64	115997	Eintracht Frankfurt W	2215	Bundesliga Women	1	RS	7		#########	2025	44	Slovenia				Right	4	3	1	High/Medium	Normal (170-185)	Yes	121000000	#Clinical finisher	Pinged Pass, Technical, First Touch	75	84	69	83	44	75	46	90	80
264968	/player/264968/mathilde-bourdieu/240002	24	2	22/09/2023	M. Bourdieu	Mathilde Bourdieu	ST	83	88	55500000	1000	24	15/04/1999	165	67	116035	Paris W	2218	Feminine Division 1	1	ST	9		#########	2025	18	France				Right	4	3	1	High/Medium	Normal (170-)	Yes	121000000	#Clinical finisher	Power Shot, First Touch, Press Proven, Trivela, Acrobatic	80	84	71	82	36	74	64	87	72
272001	/player/272001/mayra-ramirez/240002	24	2	22/09/2023	M. RamÃ­rez	Mayra RamÃ­rez	ST	83	88	55500000	1000	24	23/03/1999	178	74	116333	Levante W	2222	Primera Division Women	1	RS	7		#########	2025	56	Colombia				Right	3	4	3	High/Medium	Stocky (170-185)	Yes	121000000	#Acrobat	Finesse Shot, Technical, First Touch, Quick Step, Relentless, Aerial	89	83	75	85	33	86	75	85	79
247788	/player/247788/giulia-gwinn/240002	24	2	22/09/2023	G. Gwinn	Giulia Ronja Gwinn	LB, RB	83	87	48500000	1000	23	02/07/1999	172	58	115995	Bayern Munich W	2215	Bundesliga Women	1	SUB	7		#########	2025	21	Germany	113004	SUB	15	Right	3	3	3	High/High	Normal (170-185)	Yes	106000000	#Dribbler	Jockey, Anticipate, Rapid, First Touch	80	59	77	84	80	69	82	54	77
264994	/player/264994/katharina-naschenweng/240002	24	2	22/09/2023	K. Naschenweng	Katharina Naschenweng	LB, LM	83	87	47000000	1000	25	16/12/1997	168	57	115995	Bayern Munich W	2215	Bundesliga Women	1	SUB	19		#########	2026	4	Austria				Left	3	3	1	High/High	Normal (170-)	Yes	102000000		Long Ball Pass, Jockey, Block, Flair	77	50	77	79	82	74	80	41	76
266933	/player/266933/arianna-caruso/240002	24	2	22/09/2023	A. Caruso	Arianna Caruso	CM, CAM, RM	83	87	52000000	1000	23	06/11/1999	165	55	116280	Juventus W	603	Serie A Women	1	CAM	21		#########	2025	27	Italy				Right	3	4	3	High/High	Lean (170-)	Yes	113000000	#Dribbler	Pinged Pass, Technical, Flair, First Touch	74	79	82	87	70	72	80	80	76
247513	/player/247513/vanessa-gilles/240002	24	2	22/09/2023	V. Gilles	Vanessa Brigitte Gilles	CB	83	86	41000000	1000	27	11/03/1996	174	58	116033	Olympique Lyonnais W	2218	Feminine Division 1	1	RCB	21	Angel City W		2024	70	Canada	113000	LCB	14	Right	3	2	2	High/Medium	Normal (170-185)	No		#Strength	Power Header, Block, Anticipate, Aerial	62	38	53	53	86	81	25	27	88
261773	/player/261773/laura-freigang/240002	24	2	22/09/2023	L. Freigang	Laura Freigang	CAM, ST	83	86	48000000	1000	25	01/02/1998	171	62	115997	Eintracht Frankfurt W	2215	Bundesliga Women	1	CAM	10		#########	2025	21	Germany	113004	SUB	10	Right	3	4	2	High/Low	Lean (170-185)	Yes	104000000	#Clinical finisher	Jockey, Flair, First Touch, Press Proven	81	84	72	81	26	72	45	88	81
227346	/player/227346/griedge-mbock/240002	24	2	22/09/2023	G. Mbock	Griedge Yinda Colette Mbock Bathy Nka	CB	83	85	36500000	1000	28	26/02/1995	172	68	116033	Olympique Lyonnais W	2218	Feminine Division 1	1	SUB	29		#########	2024	18	France				Right	3	2	3	Medium/High	Normal (170-185)	Yes	77600000		Intercept, Aerial	63	55	66	65	85	81	59	51	88
243775	/player/243775/casey-murphy/240002	24	2	22/09/2023	C. Murphy	Casey Grace Murphy	GK	83	85	33000000	1000	27	25/04/1996	183	70	116303	North Carolina Courage W	2221	NWSL	1	GK	1		#########	2025	95	United States	113009	SUB	18	Right	2	1	2	Medium/Medium	Lean (170-185)	Yes	71800000		Footwork							16	12	15
233756	/player/233756/dominique-janssen/240002	24	2	22/09/2023	D. Janssen	Dominique Johanna Anna Petrone Janssen	CB, LB	83	84	34500000	1000	28	17/01/1995	174	63	115998	Wolfsburg W	2215	Bundesliga Women	1	LCB	6		#########	2024	34	Netherlands	113011	LCB	20	Right	5	2	3	Medium/Medium	Lean (170-185)	No	73300000		Long Ball Pass, Block, Quick Step, Aerial	78	59	75	75	83	80	64	54	84
233838	/player/233838/felicitas-rauch/240002	24	2	22/09/2023	F. Rauch	Felicitas Rauch	LB	83	84	38000000	1000	27	30/04/1996	167	61	115998	Wolfsburg W	2215	Bundesliga Women	1	LB	13		#########	2025	21	Germany	113004	LB	17	Left	3	3	3	High/High	Normal (170-)	Yes	80800000		Intercept, Bruiser	80	51	71	76	81	76	79	36	75
226308	/player/226308/dzsenifer-marozsan/240002	24	2	22/09/2023	D. MarozsÃ¡n	Dzsenifer MarozsÃ¡n	CAM, CM	83	83	30000000	1000	31	18/04/1992	171	67	116033	Olympique Lyonnais W	2218	Feminine Division 1	1	SUB	10		#########	2025	21	Germany				Right	4	5	4	High/Low	Normal (170-185)	Yes	61500000	#Dribbler, #Crosser	Power Shot, Dead Ball, First Touch, Press Proven, Trivela	74	81	85	86	57	74	86	77	61
226318	/player/226318/kelley-ohara/240002	24	2	22/09/2023	K. O'Hara	Kelley Maureen O'Hara	RB, LB	83	83	13500000	1000	34	04/08/1988	165	55	116310	NJ/NY Gotham W	2221	NWSL	1	SUB	5		#########	2024	95	United States	113009	SUB	5	Right	3	3	4	Medium/High	Lean (170-)	Yes	28400000		Whipped Cross, Rapid, Long Throw	84	56	73	76	81	75	81	48	78
226327	/player/226327/christen-press/240002	24	2	22/09/2023	C. Press	Christen Annemarie Press	ST	83	83	17500000	2000	34	29/12/1988	168	58	116311	Angel City W	2221	NWSL	1	SUB	23		#########	2024	95	United States				Right	3	4	4	High/Medium	Lean (170-)	Yes	36800000		Power Shot, Technical, Flair, First Touch, Trickster, Quick Step	84	83	80	84	46	75	75	85	82
226329	/player/226329/meghan-klingenberg/240002	24	2	22/09/2023	M. Klingenberg	Meghan Elizabeth Klingenberg	LB, RB	83	83	13500000	1000	34	02/08/1988	158	53	116302	Portland Thorns W	2221	NWSL	1	LB	25		#########	2023	95	United States				Right	3	3	3	High/High	Lean (170-)	Yes	28400000		Whipped Cross, Flair, Long Throw	77	54	74	78	82	79	84	45	74
226335	/player/226335/alyssa-naeher/240002	24	2	22/09/2023	A. Naeher	Alyssa Michele Naeher	GK	83	83	4000000	700	35	20/04/1988	173	64	116305	Chicago Red Stars W	2221	NWSL	1	GK	1		#########	2023	95	United States	113009	GK	1	Right	3	1	4	Medium/Medium	Normal (170-185)	Yes	8400000									17	19	16
226359	/player/226359/christine-sinclair/240002	24	2	22/09/2023	C. Sinclair	Christine Margaret Sinclair	CAM, ST, CM	83	83		1000	40	12/06/1983	175	67	116302	Portland Thorns W	2221	NWSL	1	LCM	12		#########	2023	70	Canada	113000	CAM	12	Right	5	4	4	High/Medium	Normal (170-185)	Yes		#Playmaker, #Distance shooter, #Strength, #Complete midfielder	Finesse Shot, Power Shot, Power Header, Anticipate, Trivela	66	86	83	82	44	82	77	84	74
226998	/player/226998/magdalena-eriksson/240002	24	2	22/09/2023	M. Eriksson	Magdalena Lilly Eriksson	CB, LB	83	83	30500000	1000	29	08/09/1993	173	66	115995	Bayern Munich W	2215	Bundesliga Women	1	LCB	5		#########	2025	46	Sweden	113008	LCB	6	Left	3	2	4	Medium/High	Normal (170-185)	Yes	64100000		Block, Anticipate, Aerial	64	46	72	66	85	81	73	40	88
227067	/player/227067/martina-rosucci/240002	24	2	22/09/2023	M. Rosucci	Martina Rosucci	CDM, CM, CB	83	83	25500000	1000	31	09/05/1992	171	61	116280	Juventus W	603	Serie A Women	1	RCM	8		#########	2025	27	Italy				Right	3	4	3	High/Medium	Lean (170-185)	Yes	53600000		Slide Tackle, Technical, Flair	74	70	80	83	79	76	65	64	58
227072	/player/227072/barbara-bonansea/240002	24	2	22/09/2023	B. Bonansea	Barbara Bonansea	RW, LW, RM	83	83	29000000	2000	32	13/06/1991	173	60	116280	Juventus W	603	Serie A Women	1	RW	11		#########	2024	27	Italy				Right	5	4	3	High/Medium	Lean (170-185)	Yes	60900000		Technical, Flair, Quick Step	79	81	75	86	29	74	75	84	75
227119	/player/227119/steph-catley/240002	24	2	22/09/2023	S. Catley	Stephanie-Elise Catley	LB, LW	83	83	32000000	1000	29	26/01/1994	171	60	116009	Arsenal W	2216	Women's Super League	1	LB	7		#########	2025	195	Australia				Left	2	3	3	High/High	Normal (170-185)	Yes	65600000		Whipped Cross, Rapid, Quick Step	85	66	80	78	78	76	84	70	75
227254	/player/227254/alex-greenwood/240002	24	2	22/09/2023	A. Greenwood	Alex Greenwood	CB, LB	83	83	30500000	1000	29	07/09/1993	167	62	116017	Manchester City W	2216	Women's Super League	1	LCB	5		#########	2026	14	England	113002	LCB	5	Left	3	2	4	Medium/High	Lean (170-)	Yes	64100000		Block +, Long Ball Pass, Jockey, Aerial	70	64	79	74	84	81	79	60	83
227405	/player/227405/sophie-schmidt/240002	24	2	22/09/2023	S. Schmidt	Sophie Diana Schmidt	CM, CDM	83	83	14500000	1000	35	28/06/1988	172	66	116306	Houston Dash W	2221	NWSL	1	RCM	13		#########	2024	70	Canada	113000	SUB	13	Right	4	3	4	High/Medium	Normal (170-185)	Yes	30500000		Long Ball Pass, Jockey, Block, Technical, Trivela, Aerial	53	75	77	78	80	73	62	74	63
232077	/player/232077/adrianna-franch/240002	24	2	22/09/2023	A. Franch	Adrianna Nichole Franch	GK	83	83	18000000	1000	32	12/11/1990	173	70	116309	Kansas City W	2221	NWSL	1	GK	21		#########	2024	95	United States				Right	2	1	3	Medium/Medium	Stocky (170-185)	No	37800000		Far Throw							17	12	16
233747	/player/233747/sherida-spitse/240002	24	2	22/09/2023	S. Spitse	Sherida Spitse	CDM, CM	83	83	18000000	1000	33	29/05/1990	167	61	131359	Ajax W	610	Eredivisie Women	1	CM	8		#########	2024	34	Netherlands	113011	RCB	8	Right	3	3	3	Medium/High	Normal (170-)	Yes	39600000	#Distance shooter, #Crosser, #FK Specialist	Dead Ball +, Long Ball Pass	66	76	85	73	79	80	86	67	60
236640	/player/236640/lynn-williams/240002	24	2	22/09/2023	L. Williams	Lynn Raenie Williams	ST	83	83	35500000	2000	30	21/05/1993	172	62	116310	NJ/NY Gotham W	2221	NWSL	1	ST	10		#########	2025	95	United States	113009	SUB	6	Right	3	4	2	High/Medium	Normal (170-185)	Yes	74600000	#Speedster	Block, Anticipate, Rapid, Quick Step, Aerial	92	82	74	81	46	73	73	82	81
238470	/player/238470/sara-doorsoun/240002	24	2	22/09/2023	S. Doorsoun	Sara Doorsoun-Khajeh	CB	83	83	25000000	1000	31	17/11/1991	170	58	115997	Eintracht Frankfurt W	2215	Bundesliga Women	1	RCB	33		#########	2025	21	Germany	113004	SUB	23	Right	3	2	3	Low/High	Lean (170-)	Yes	52500000		Long Ball Pass, Block, Quick Step	76	60	74	76	85	78	66	55	81
241023	/player/241023/ludmila-da-silva/240002	24	2	22/09/2023	Ludmila	Ludmila da Silva	ST, RW	83	83	37000000	2000	28	01/12/1994	163	60	116327	Atletico Madrid W	2222	Primera Division Women	1	ST	8		#########	2026	54	Brazil				Right	3	3	2	High/Medium	Normal (170-)	Yes	77700000	#Acrobat	Power Shot, Rapid, Flair, Aerial	87	81	69	84	38	79	61	82	78
246178	/player/246178/pauline-peyraud-magnin/240002	24	2	22/09/2023	P. Peyraud-Magnin	Pauline Camille Peyraud-Magnin	GK	83	83	19000000	1000	31	17/03/1992	175	63	116280	Juventus W	603	Serie A Women	1	GK	16		#########	2024	18	France	113003	GK	16	Left	1	1	3	Medium/Medium	Lean (170-185)	Yes	39900000									13	11	11
247797	/player/247797/hannah-blundell/240002	24	2	22/09/2023	H. Blundell	Hannah Jayne Blundell	LB, RB	83	83	32000000	1000	29	25/05/1994	163	54	116012	Manchester United W	2216	Women's Super League	1	LB	6		#########	2024	14	England				Right	4	2	2	High/Medium	Lean (170-)	Yes	67200000		Anticipate, Bruiser	71	54	72	72	83	72	79	56	75
248715	/player/248715/marina-hegering/240002	24	2	22/09/2023	M. Hegering	Marina Hegering	CB	83	83	17500000	1000	33	17/04/1990	170	59	115998	Wolfsburg W	2215	Bundesliga Women	1	SUB	31		#########	2026	21	Germany	113004	RCB	5	Right	3	3	3	High/Medium	Normal (170-)	No	35900000		Long Ball Pass, Press Proven	66	51	64	71	84	80	40	60	86
262058	/player/262058/tabea-sellner/240002	24	2	22/09/2023	T. Sellner	Tabea WaÃŸmuth	LM	83	83	39500000	1000	26	25/08/1996	170	62	115998	Wolfsburg W	2215	Bundesliga Women	1	SUB	28		#########	2025	21	Germany	113004	SUB	18	Right	4	3	3	Medium/Low	Normal (170-)	No	81000000		Pinged Pass, Whipped Cross, Jockey, Anticipate, Quick Step	81	80	80	82	28	70	80	79	59
264886	/player/264886/glodis-perla-viggosdottir/240002	24	2	22/09/2023	G. ViggÃ³sdÃ³ttir	GlÃ³dÃ­s Perla ViggÃ³sdÃ³ttir	CB	83	83	31500000	1000	28	27/06/1995	172	65	115995	Bayern Munich W	2215	Bundesliga Women	1	RCB	4		#########	2024	24	Iceland	116428	RCB	4	Right	3	2	2	Medium/High	Normal (170-185)	No	66200000		Long Ball Pass, Intercept, Aerial	72	54	67	61	86	77	42	53	86
265240	/player/265240/lia-walti/240002	24	2	22/09/2023	L. WÃ¤lti	Lia WÃ¤lti	CDM, CM	83	83	30500000	1000	30	19/04/1993	167	56	116009	Arsenal W	2216	Women's Super League	1	CDM	13		#########	2025	47	Switzerland				Right	4	3	3	High/High	Lean (170-)	Yes	62500000		Anticipate, Slide Tackle, Press Proven	80	62	77	83	81	76	65	56	69
265275	/player/265275/leah-galton/240002	24	2	22/09/2023	L. Galton	Leah Galton	LM, CAM	83	83	35500000	2000	29	25/05/1994	170	61	116012	Manchester United W	2216	Women's Super League	1	LM	11		#########	2024	14	England				Left	3	4	2	High/Medium	Normal (170-)	Yes	74600000		Rapid, Trivela, Aerial	73	82	82	82	60	79	83	82	68
262545	/player/262545/amaiur-sarriegi-isasa/240002	24	2	22/09/2023	Amaiur Sarriegi	Amaiur Sarriegi Isasa	RW, ST	82	89	62000000	1000	22	13/12/2000	168	59	116336	Real Sociedad W	2222	Primera Division Women	1	RW	7		#########	2025	45	Spain				Left	4	4	1	High/Medium	Normal (170-)	Yes	143000000	#Acrobat	Finesse Shot, Technical, First Touch, Quick Step, Relentless	89	78	74	85	46	80	75	85	81
239761	/player/239761/frida-maanum/240002	24	2	22/09/2023	F. Maanum	Frida Leonhardsen Maanum	CM, CAM, CDM	82	88	48000000	1000	23	16/07/1999	173	58	116009	Arsenal W	2216	Women's Super League	1	RCM	12		#########	2025	36	Norway	113007	RCM	18	Right	3	3	3	High/High	Normal (170-185)	Yes	108000000		Power Shot, Pinged Pass, Press Proven, Relentless, Trivela	66	81	81	80	72	66	77	83	60
258789	/player/258789/maria-isabel-rodriguez-rivero/240002	24	2	22/09/2023	Misa	MarÃ­a Isabel RodrÃ­guez Rivero	GK	82	88	39000000	800	23	22/07/1999	173	66	116326	Real Madrid W	2222	Primera Division Women	1	GK	1		#########	2024	45	Spain	113012	GK	1	Left	3	1	1	Medium/Medium	Normal (170-185)	Yes	89700000									20	17	15
265536	/player/265536/damaris-berta-egurrola-wienke/240002	24	2	22/09/2023	Damaris Egurrola	Damaris Berta Egurrola Wienke	CDM, CM	82	88	44000000	1000	23	26/08/1999	176	65	116033	Olympique Lyonnais W	2218	Feminine Division 1	1	CM	13		#########	2027	34	Netherlands	113011	SUB	21	Left	3	3	1	High/High	Normal (170-185)	Yes	99000000		Long Ball Pass, Aerial	61	60	81	76	79	78	78	58	85
266091	/player/266091/ashley-sanchez/240002	24	2	22/09/2023	A. Sanchez	Ashley Nicole Sanchez	CAM, ST	82	88	48000000	1000	24	16/03/1999	161	56	116304	Washington Spirit W	2221	NWSL	1	CAM	10		#########	2024	95	United States	113009	SUB	2	Right	3	4	2	High/Medium	Normal (170-)	Yes	110000000		Jockey, Technical, Trivela	80	79	77	83	38	69	67	79	75
266384	/player/266384/sveindis-jane-jonsdottir/240002	24	2	22/09/2023	S. JÃ³nsdÃ³ttir	SveindÃ­s Jane JÃ³nsdÃ³ttir	RM, ST	82	88	49000000	1000	22	05/06/2001	178	63	115998	Wolfsburg W	2215	Bundesliga Women	1	SUB	23		#########	2025	24	Iceland	116428	LM	23	Right	3	3	2	High/Medium	Lean (170-185)	No	110000000	#Speedster, #Acrobat	Long Throw +, Rapid, Quick Step	92	71	76	81	46	68	82	71	78
272007	/player/272007/paula-fernandez-jimenez/240002	24	2	22/09/2023	Paula FernÃ¡ndez	Paula FernÃ¡ndez JimÃ©nez	CM, CAM	82	88	48000000	1000	24	01/07/1999	167	62	116333	Levante W	2222	Primera Division Women	1	LCM	6		#########	2025	45	Spain				Right	3	3	1	High/Medium	Stocky (170-)	Yes	110000000		Tiki Taka, Intercept, First Touch, Press Proven, Relentless	77	76	80	79	76	78	75	79	74
272208	/player/272208/manuela-vanegas/240002	24	2	22/09/2023	M. Vanegas	Manuela Vanegas	CB	82	88	44500000	1000	22	09/11/2000	167	68	116336	Real Sociedad W	2222	Primera Division Women	1	LCB	2		#########	2025	56	Colombia				Right	2	2	1	Medium/High	Stocky (170-)	Yes	102000000		Dead Ball, Jockey, Intercept, Anticipate, Slide Tackle, Bruiser, Aerial	77	63	73	71	82	78	64	50	88
242896	/player/242896/ingrid-syrstad-engen/240002	24	2	22/09/2023	I. Engen	Ingrid Syrstad Engen	CDM, CM	82	87	41000000	1000	25	29/04/1998	177	65	116325	Barcelona W	2222	Primera Division Women	1	SUB	23		#########	2025	36	Norway	113007	CM	7	Right	3	3	3	Medium/High	Normal (170-185)	Yes	87100000		Intercept	63	62	78	76	82	73	75	60	70
247791	/player/247791/sydney-lohmann/240002	24	2	22/09/2023	S. Lohmann	Sydney Lohmann	CAM, RM	82	87	46000000	1000	23	19/06/2000	174	64	115995	Bayern Munich W	2215	Bundesliga Women	1	RM	12		#########	2024	21	Germany	113004	SUB	8	Right	3	3	2	Medium/High	Normal (170-185)	Yes	100000000	#Strength	Block, Rapid, Aerial	71	78	77	81	70	82	65	79	60
247811	/player/247811/jun-endo/240002	24	2	22/09/2023	J. Endo	é è—¤ ç´”	LM	82	87	46000000	1000	23	24/05/2000	163	60	116311	Angel City W	2221	NWSL	1	SUB	18		#########	2023	163	Japan				Left	3	4	2	High/Medium	Normal (170-)	Yes	100000000		Press Proven, Quick Step, Relentless, Trivela	86	77	75	81	45	70	78	79	51
258706	/player/258706/melvine-malard/240002	24	2	22/09/2023	M. Malard	Melvine Malard	LW, ST	82	87	46000000	1000	23	28/06/2000	171	62	116033	Olympique Lyonnais W	2218	Feminine Division 1	1	SUB	28		#########	2026	18	France				Right	4	3	1	Medium/Medium	Lean (170-185)	Yes	97800000		Trivela, Acrobatic	80	79	78	83	40	66	79	82	68
259334	/player/259334/nerea-eizagirre-lasa/240002	24	2	22/09/2023	Nerea Eizagirre	Nerea Eizaguirre Lasa	LW, CAM	82	87	46000000	1000	23	04/01/2000	164	65	116336	Real Sociedad W	2222	Primera Division Women	1	LW	10		#########	2024	45	Spain				Right	3	4	1	High/Medium	Stocky (170-)	Yes	100000000	#Acrobat	Finesse Shot, Incisive Pass, Tiki Taka, Technical, Flair, First Touch, Trivela	79	82	79	85	63	66	70	84	79
264954	/player/264954/tanja-pawollek/240002	24	2	22/09/2023	T. Pawollek	Tanja Pawollek	CM, CDM	82	87	46000000	1000	24	18/01/1999	170	63	115997	Eintracht Frankfurt W	2215	Bundesliga Women	1	CDM	31		#########	2025	21	Germany				Left	4	3	1	Medium/High	Normal (170-)	Yes	100000000		Long Ball Pass, Press Proven, Aerial	56	76	77	79	78	77	57	79	54
256095	/player/256095/perle-morroni/240002	24	2	22/09/2023	P. Morroni	Perle Morroni	LB	82	86	39500000	1000	25	15/10/1997	158	53	116033	Olympique Lyonnais W	2218	Feminine Division 1	1	SUB	5		#########	2024	18	France				Left	2	3	1	Medium/Medium	Normal (170-)	Yes	83900000		Quick Step	81	45	75	77	79	67	83	44	65
261733	/player/261733/sandy-baltimore/240002	24	2	22/09/2023	S. Baltimore	Sandy Baltimore	RW, LW	82	86	43500000	1000	23	19/02/2000	156	62	116034	Paris Saint Germain W	2218	Feminine Division 1	1	RW	21		#########	2024	18	France				Left	2	3	2	Medium/Medium	Stocky (170-)	Yes	94600000	#Crosser	Pinged Pass, Whipped Cross, Technical, Quick Step	84	70	85	84	64	69	87	70	43
264011	/player/264011/alana-cook/240002	24	2	22/09/2023	A. Cook	Alana Cook	CB	82	86	37500000	1000	26	11/04/1997	172	63	116300	OL Reign W	2221	NWSL	1	RCB	4		#########	2023	95	United States	113009	RCB	12	Right	3	3	3	Medium/High	Lean (170-185)	Yes	81600000		Pinged Pass, Long Ball Pass, Intercept, Bruiser	54	42	59	61	85	79	41	34	81
264986	/player/264986/chantal-hagel/240002	24	2	22/09/2023	C. Hagel	Chantal Hagel	CM, LM	82	86	43500000	1000	24	20/07/1998	172	67	115998	Wolfsburg W	2215	Bundesliga Women	1	SUB	7		#########	2025	21	Germany				Left	3	3	2	High/Medium	Normal (170-185)	Yes	92400000		Press Proven	59	79	78	80	73	78	69	76	65
241546	/player/241546/thea-greboval/240002	24	2	22/09/2023	T. GrÃ©boval	ThÃ©a GrÃ©boval	CB	82	85	35500000	1000	26	05/04/1997	168	61	116035	Paris W	2218	Feminine Division 1	1	LCB	19		#########	2025	18	France				Left	3	2	1	Medium/Medium	Normal (170-)	Yes	77200000		Long Ball Pass, Jockey, Block, Intercept, Aerial	64	58	72	64	83	79	71	47	85
245830	/player/245830/yui-hasegawa/240002	24	2	22/09/2023	Y. Hasegawa	é•·è°·å· å”¯	CDM, CM, CAM	82	85	36000000	1000	26	29/01/1997	156	48	116017	Manchester City W	2216	Women's Super League	1	LCM	25		#########	2025	163	Japan				Right	4	4	4	Medium/Medium	Lean (170-)	No	78300000	#Dribbler	Tiki Taka, Intercept, Press Proven, Trivela	78	71	82	86	78	52	76	67	48
265273	/player/265273/katie-zelem/240002	24	2	22/09/2023	K. Zelem	Katie Zelem	CDM, CM	82	85	35000000	1000	27	20/01/1996	163	53	116012	Manchester United W	2216	Women's Super League	1	LDM	10		#########	2024	14	England	113002	SUB	16	Right	3	4	2	Medium/Medium	Normal (170-)	Yes	76100000		Dead Ball, Pinged Pass, Long Ball Pass, Whipped Cross, Bruiser	69	78	82	79	79	78	75	79	76
272201	/player/272201/gabriela-garcia/240002	24	2	22/09/2023	G. GarcÃ­a	Gabriela GarcÃ­a	CDM, CM	82	85	36000000	1000	26	02/04/1997	185	68	116327	Atletico Madrid W	2222	Primera Division Women	1	CDM	17		#########	2026	61	Venezuela				Right	3	3	1	High/High	Normal (185+)	Yes	78300000	#Aerial threat, #Engine	Power Header, Pinged Pass, Tiki Taka, Jockey, Intercept, Relentless, Aerial	69	82	78	81	80	84	71	84	91
240717	/player/240717/lineth-beerensteyn/240002	24	2	22/09/2023	L. Beerensteyn	Lineth Enid Fabienne Beerensteyn	LW, RW, ST	82	83	36000000	1000	26	11/10/1996	162	60	116280	Juventus W	603	Serie A Women	1	LW	18		#########	2024	34	Netherlands	113011	SUB	7	Right	2	4	3	High/High	Normal (170-)	Yes	78300000	#Dribbler	Finesse Shot, Technical, Quick Step	89	79	71	86	52	75	67	85	68
245839	/player/245839/hina-sugita/240002	24	2	22/09/2023	H. Sugita	æ‰ç”° å¦ƒå’Œ	RW, RM	82	83	36000000	1000	26	31/01/1997	161	53	116302	Portland Thorns W	2221	NWSL	1	RW	8		#########	2024	163	Japan				Left	5	4	3	High/Medium	Lean (170-)	Yes	78300000	#Acrobat	Finesse Shot, Pinged Pass, Anticipate, Flair, Press Proven, Relentless	73	79	82	83	73	67	78	80	65
246774	/player/246774/alba-redondo-ferrer/240002	24	2	22/09/2023	Alba Redondo	Alba MarÃ­a Redondo Ferrer	ST, RW, LW	82	83	36500000	1000	26	27/08/1996	169	63	116333	Levante W	2222	Primera Division Women	1	LS	10		#########	2024	45	Spain	113012	SUB	17	Right	3	4	2	High/Low	Normal (170-)	Yes	79400000		Finesse Shot, Technical, First Touch, Quick Step, Relentless, Aerial	83	82	70	83	26	64	65	85	82
265001	/player/265001/nicole-billa/240002	24	2	22/09/2023	N. Billa	Nicole Billa	ST	82	83	35500000	1000	27	05/03/1996	168	59	115999	Hoffenheim W	2215	Bundesliga Women	1	ST	16		#########	2024	4	Austria				Right	3	3	1	High/Medium	Normal (170-)	Yes	77200000	#Clinical finisher	Pinged Pass, Technical, Flair	82	83	68	82	42	80	71	87	78
267339	/player/267339/hailie-mace/240002	24	2	22/09/2023	H. Mace	Hailie Mace	LB, LM	82	83	33000000	1000	26	23/03/1997	168	62	116309	Kansas City W	2221	NWSL	1	LB	4		#########	2024	95	United States				Right	3	3	2	High/Medium	Normal (170-)	Yes	71800000		Pinged Pass, Incisive Pass, Whipped Cross, Intercept	76	57	74	74	81	74	78	48	77
226325	/player/226325/ali-krieger/240002	24	2	22/09/2023	A. Krieger	Alexandra Blaire Krieger	CB	82	82	5500000	900	38	28/07/1984	168	60	116310	NJ/NY Gotham W	2221	NWSL	1	RCB	11		#########	2023	95	United States				Right	3	3	3	Medium/High	Normal (170-)	Yes	11600000	#Acrobat	Long Ball Pass, Whipped Cross, Bruiser	72	50	67	72	85	79	81	43	81
226973	/player/226973/sofia-jakobsson/240002	24	2	22/09/2023	S. Jakobsson	Eva Sofia Jakobsson	LM, RM	82	82	19000000	1000	33	23/04/1990	174	62	116312	San Diego Wave W	2221	NWSL	1	LM	10		#########	2023	46	Sweden	113008	RM	10	Right	3	3	3	Medium/Medium	Lean (170-185)	Yes	39900000		Finesse Shot, Pinged Pass, Technical	81	78	78	80	54	72	84	82	69
226975	/player/226975/caroline-seger/240002	24	2	22/09/2023	C. Seger	Sara Caroline Seger	CM, CDM	82	82	9500000	1000	38	19/03/1985	176	62	131362	Rosengard W	814	Damallsvenskan Women	1	SUB	17		#########	2024	46	Sweden	113008	SUB	17	Right	3	4	4	Medium/Medium	Lean (170-185)	Yes	20900000		Long Ball Pass	49	76	81	78	82	78	68	74	86
226985	/player/226985/olivia-schough/240002	24	2	22/09/2023	O. Schough	Olivia Alma Charlotta Schough	LW, ST, LM	82	82	24000000	1000	32	11/03/1991	172	60	131362	Rosengard W	814	Damallsvenskan Women	1	LM	22		#########	2025	46	Sweden	113008	SUB	22	Right	3	4	2	Medium/Medium	Normal (170-185)	Yes	52800000		Finesse Shot, Dead Ball	79	80	77	81	41	73	79	83	70
226991	/player/226991/linda-sembrant/240002	24	2	22/09/2023	L. Sembrant	Linda Birgitta Sembrant	CB, CM	82	82	5500000	900	36	15/05/1987	175	67	116280	Juventus W	603	Serie A Women	1	RCB	32		#########	2024	46	Sweden	113008	SUB	3	Left	4	2	3	Medium/Medium	Lean (170-185)	Yes	11600000			69	33	60	74	83	80	28	32	85
227113	/player/227113/emily-van-egmond/240002	24	2	22/09/2023	E. van Egmond	Emily Louise van Egmond	CDM, CM	82	82	26000000	1000	29	12/07/1993	179	65	116312	San Diego Wave W	2221	NWSL	1	RDM	5		#########	2023	195	Australia				Right	3	3	3	Medium/Medium	Lean (170-185)	Yes	54600000		Long Ball Pass, Press Proven	61	61	78	73	82	83	75	52	76
227326	/player/227326/gaetane-thiney/240002	24	2	22/09/2023	G. Thiney	GaÃ«tane Thiney	CAM	82	82	10000000	1000	37	28/10/1985	170	62	116035	Paris W	2218	Feminine Division 1	1	CAM	17		#########	2024	18	France				Right	3	4	3	High/Medium	Normal (170-)	Yes	21000000		Finesse Shot, Whipped Cross, Technical, First Touch	58	79	83	81	50	69	79	80	75
227353	/player/227353/kenza-dali/240002	24	2	22/09/2023	K. Dali	Kenza Dali	CM, CAM	82	82	25000000	1000	31	31/07/1991	165	61	116015	Aston Villa W	2216	Women's Super League	1	RCM	10		#########	2025	18	France	113003	RM	15	Right	3	4	3	High/Medium	Normal (170-)	Yes	52500000	#Dribbler	Dead Ball, Pinged Pass, Technical, Flair, First Touch, Relentless	72	79	82	85	68	71	78	79	57
227357	/player/227357/annaig-butel/240002	24	2	22/09/2023	A. Butel	AnaÃ¯g Charlotte ThÃ©rese Butel	CB	82	82	21000000	1000	31	15/02/1992	167	53	116304	Washington Spirit W	2221	NWSL	1	SUB	5		#########	2028	18	France				Right	3	2	2	Medium/High	Lean (170-)	No	44100000		Long Ball Pass, Intercept, Anticipate	64	42	65	65	84	77	53	37	82
227421	/player/227421/rafaelle-leone-carvalho-souza/240002	24	2	22/09/2023	Rafaelle	Rafaelle Leone Carvalho Souza	CB	82	82	20000000	1000	32	18/06/1991	175	64	116307	Orlando Pride W	2221	NWSL	1	SUB	4		#########	2025	54	Brazil				Left	3	2	2	Medium/High	Normal (170-185)	Yes	42000000		Jockey, Intercept	64	39	68	65	83	79	69	35	81
232074	/player/232074/emily-sonnett/240002	24	2	22/09/2023	E. Sonnett	Emily Ann Sonnett	CDM, CB	82	82	26000000	1000	29	25/11/1993	170	62	116300	OL Reign W	2221	NWSL	1	RDM	2		#########	2023	95	United States	113009	SUB	14	Right	3	3	3	High/High	Normal (170-)	Yes	54600000		Intercept, Anticipate, Bruiser, Quick Step, Relentless	81	57	76	73	83	83	78	48	79
233150	/player/233150/leila-ouahabi-el-ouahabi/240002	24	2	22/09/2023	Leila Ouahabi	Leila Ouahabi El Ouahabi	LB	82	82	26500000	1000	30	22/03/1993	172	61	116017	Manchester City W	2216	Women's Super League	1	LB	15		#########	2024	45	Spain				Left	3	3	3	High/Medium	Lean (170-185)	Yes	55700000		Jockey	75	52	71	72	81	73	80	51	77
233751	/player/233751/danielle-van-de-donk/240002	24	2	22/09/2023	D. van de Donk	DaniÃ«lle van de Donk	CAM, CM	82	82	25000000	1000	31	05/08/1991	160	54	116033	Olympique Lyonnais W	2218	Feminine Division 1	1	SUB	17		#########	2025	34	Netherlands	113011	LCM	10	Right	3	3	3	High/High	Lean (170-)	Yes	51300000	#Dribbler	Press Proven +, Bruiser, First Touch, Relentless	72	76	79	86	62	74	74	77	56
236428	/player/236428/eve-perisset/240002	24	2	22/09/2023	Ãˆ. PÃ©risset	Ãˆve Josette Noelle PÃ©risset	RB, CB, LB	82	82	27500000	1000	28	24/12/1994	160	55	116010	Chelsea W	2216	Women's Super League	1	SUB	15		#########	2025	18	France	113003	RB	22	Right	3	3	3	High/Medium	Normal (170-)	Yes	56400000	#Crosser	Whipped Cross, Jockey, Anticipate	76	52	79	76	79	71	87	44	55
239344	/player/239344/carolin-simon/240002	24	2	22/09/2023	C. Simon	Carolin Simon	LB, LM	82	82	26500000	1000	30	24/11/1992	174	67	115995	Bayern Munich W	2215	Bundesliga Women	1	RES	30		#########	2024	21	Germany				Left	4	3	2	Medium/Medium	Normal (170-185)	Yes	55700000		Incisive Pass, Long Ball Pass, Whipped Cross, Intercept, Bruiser, Trickster, Trivela	76	54	74	79	80	71	79	44	77
241545	/player/241545/ouleymata-sarr/240002	24	2	22/09/2023	O. Sarr	Ouleymata Sarr	LM, ST	82	82	32500000	1000	27	08/10/1995	175	61	116304	Washington Spirit W	2221	NWSL	1	SUB	8		#########	2026	18	France				Right	4	4	1	High/Medium	Lean (170-185)	Yes	68300000		Finesse Shot, Rapid, Quick Step	90	77	77	82	46	76	72	80	79
242024	/player/242024/sofia-huerta/240002	24	2	22/09/2023	S. Huerta	Sofia Christine Huerta	RB	82	82	26500000	1000	30	14/12/1992	168	60	116300	OL Reign W	2221	NWSL	1	RB	11		#########	2024	95	United States	113009	SUB	3	Right	3	4	2	High/Medium	Normal (170-)	Yes	55700000		Pinged Pass, Incisive Pass, Whipped Cross, Technical, Relentless	80	56	74	78	77	73	82	46	76
243263	/player/243263/ashley-hatch/240002	24	2	22/09/2023	A. Hatch	Ashley Hatch	ST, CAM	82	82	31000000	2000	28	25/05/1995	173	65	116304	Washington Spirit W	2221	NWSL	1	LS	33		#########	2024	95	United States	113009	SUB	7	Right	4	4	2	High/Medium	Normal (170-185)	Yes	65100000	#Clinical finisher	Pinged Pass, Technical, Trivela	70	84	72	80	46	69	59	87	80
246287	/player/246287/angela-sosa-martin/240002	24	2	22/09/2023	Ãngela Sosa	Ãngela Sosa MartÃ­n	CAM, CM	82	82	29500000	1000	30	16/01/1993	166	56	116333	Levante W	2222	Primera Division Women	1	CAM	11		#########	2025	45	Spain				Right	3	4	1	High/Medium	Normal (170-185)	Yes	62000000	#Dribbler, #Distance shooter	Finesse Shot, Pinged Pass, Incisive Pass, Tiki Taka, Technical, Trickster, Trivela	74	83	83	84	64	75	79	81	45
256489	/player/256489/bethany-england/240002	24	2	22/09/2023	B. England	Bethany England	ST	82	82	30500000	2000	29	03/06/1994	166	59	116011	Tottenham W	2216	Women's Super League	1	RS	19		#########	2026	14	England	113002	SUB	19	Right	4	3	3	High/Low	Normal (170-)	Yes	64100000	#Clinical finisher	Power Header, Press Proven	66	84	67	77	40	72	59	86	87
264892	/player/264892/ramona-bachmann/240002	24	2	22/09/2023	R. Bachmann	Ramona Bachmann	LW, ST	82	82	24000000	1000	32	25/12/1990	162	59	116034	Paris Saint Germain W	2218	Feminine Division 1	1	SUB	10		#########	2025	47	Switzerland				Right	3	3	2	High/Medium	Stocky (170-)	No	50400000		Finesse Shot, Whipped Cross, Technical, First Touch	71	81	78	83	53	78	79	83	61
267226	/player/267226/rocky-rodriguez/240002	24	2	22/09/2023	R. RodrÃ­guez	Rocky RodrÃ­guez	CM, CDM, CAM	82	82	29500000	1000	29	28/10/1993	165	63	116302	Portland Thorns W	2221	NWSL	1	SUB	11		#########	2025	72	Costa Rica				Right	4	3	2	Medium/Medium	Normal (170-)	Yes	62000000	#Playmaker, #Tactician, #Strength	Power Shot, Long Ball Pass	58	77	79	80	76	84	64	72	63
267240	/player/267240/carson-pickett/240002	24	2	22/09/2023	C. Pickett	Carson Pickett	LB	82	82	27000000	1000	29	15/09/1993	173	58	116308	Racing Louisville W	2221	NWSL	1	LB	16		#########	2023	95	United States				Left	4	3	2	High/Medium	Normal (170-185)	Yes	56700000		Whipped Cross, Intercept, Quick Step, Relentless	86	54	74	72	79	76	82	47	74
267268	/player/267268/vanessa-dibernardo/240002	24	2	22/09/2023	V. DiBernardo	Vanessa DiBernardo	CM, CDM	82	82	25000000	1000	31	15/05/1992	163	53	116309	Kansas City W	2221	NWSL	1	RDM	16		#########	2024	95	United States				Right	3	4	2	Medium/Medium	Lean (170-)	Yes	52500000		Pinged Pass, Intercept	75	76	78	83	65	73	64	76	53
267289	/player/267289/katie-lind/240002	24	2	22/09/2023	K. Lind	Katie Lind	CB	82	82	25500000	1000	29	15/02/1994	178	66	116306	Houston Dash W	2221	NWSL	1	LCB	25		#########	2025	95	United States				Right	2	2	2	High/Medium	Normal (170-185)	Yes	53600000			56	43	57	64	86	75	46	39	82
268940	/player/268940/ana-maria-crnogorcevic/240002	24	2	22/09/2023	A. CrnogorÄeviÄ‡	Ana-Maria CrnogorÄeviÄ‡	RW, LB	82	82	24000000	1000	32	03/10/1990	175	65	116327	Atletico Madrid W	2222	Primera Division Women	1	RES	21		#########	2024	47	Switzerland				Right	3	3	3	Medium/High	Normal (170-185)	No	50400000	#Acrobat	Whipped Cross, Bruiser, Technical, Quick Step	79	79	76	84	72	82	77	81	81
265898	/player/265898/melchie-dumornay/240002	24	2	22/09/2023	M. Dumornay	Daelle Melchie Dumornay	ST, CAM	81	90	56000000	800	19	17/08/2003	160	51	116033	Olympique Lyonnais W	2218	Feminine Division 1	1	SUB	6		#########	2026	80	Haiti				Right	3	4	1	High/Medium	Lean (170-)	Yes	126000000	#Speedster	Finesse Shot, Chip Shot, Pinged Pass, Technical, Flair, Quick Step, Trivela	92	82	78	84	59	67	70	84	69
261740	/player/261740/jule-brand/240002	24	2	22/09/2023	J. Brand	Jule Brand	LW, ST, LM	81	89	56500000	1000	20	16/10/2002	177	62	115998	Wolfsburg W	2215	Bundesliga Women	1	SUB	29		#########	2025	21	Germany	113004	RM	22	Right	4	3	2	High/Medium	Lean (170-185)	Yes	127000000	#Speedster	Pinged Pass, Whipped Cross, Rapid, Flair, Quick Step	91	73	74	80	58	72	76	80	68
265293	/player/265293/maya-le-tissier/240002	24	2	22/09/2023	M. Le Tissier	Maya Le Tissier	CB, RB	81	88	48500000	800	21	18/04/2002	171	59	116012	Manchester United W	2216	Women's Super League	1	RCB	4		#########	2025	14	England				Right	3	3	2	Medium/Medium	Normal (170-185)	Yes	112000000		Incisive Pass, Long Ball Pass, Slide Tackle	76	57	75	72	82	79	78	58	80
247790	/player/247790/lena-lattwein/240002	24	2	22/09/2023	L. Lattwein	Lena Lattwein	CDM, CM	81	87	37500000	950	23	02/05/2000	176	65	115998	Wolfsburg W	2215	Bundesliga Women	1	RDM	8		#########	2025	21	Germany	113004	SUB	4	Right	4	3	1	Medium/Medium	Normal (170-185)	No	84400000		Pinged Pass, Press Proven, Aerial	70	71	79	83	75	81	69	70	60
265311	/player/265311/alisha-lehmann/240002	24	2	22/09/2023	A. Lehmann	Alisha Lehmann	RW	81	87	40500000	1000	24	21/01/1999	165	55	116015	Aston Villa W	2216	Women's Super League	1	RW	7		#########	2026	47	Switzerland				Right	4	3	3	High/Medium	Normal (170-)	Yes	93200000		Technical, Flair, Trivela	78	76	74	82	57	67	81	75	39
248794	/player/248794/geyse-da-silva-ferreira/240002	24	2	22/09/2023	Geyse	Geyse da Silva Ferreira	ST, RW	81	86	38500000	1000	25	27/03/1998	169	60	116012	Manchester United W	2216	Women's Super League	1	SUB	23		#########	2024	54	Brazil				Right	3	4	3	Medium/Medium	Normal (170-)	No	83700000	#Speedster, #Acrobat	Technical, Flair, Trickster, Quick Step, Trivela	90	79	74	85	34	87	67	82	71
259372	/player/259372/athenea-del-castillo/240002	24	2	22/09/2023	Athenea	Athenea del Castillo Belvide	RW, LW	81	86	39500000	1000	22	24/10/2000	160	54	116326	Real Madrid W	2222	Primera Division Women	1	RW	22		#########	2024	45	Spain	113012	SUB	22	Right	5	4	2	High/Low	Normal (170-)	Yes	85900000		Technical, Trickster	81	77	74	83	24	67	73	79	77
265063	/player/265063/janina-minge/240002	24	2	22/09/2023	J. Minge	Janina Minge	CM	81	86	38500000	1000	24	11/06/1999	170	61	116002	Freiburg W	2215	Bundesliga Women	1	LCM	9		#########	2024	21	Germany				Right	3	3	1	High/Medium	Normal (170-)	Yes	83700000	#TacticianÂ	Pinged Pass, Intercept, Relentless	72	79	77	81	69	74	69	78	66
265319	/player/265319/mayumi-pacheco/240002	24	2	22/09/2023	M. Pacheco	Mayumi Pacheco	LB	81	86	36500000	950	24	25/08/1998	164	55	116015	Aston Villa W	2216	Women's Super League	1	LB	33		#########	2025	14	England				Left	3	3	2	Medium/Medium	Normal (170-)	Yes	79400000		Incisive Pass, Whipped Cross, Intercept, Anticipate	79	51	75	78	78	77	82	46	69
267272	/player/267272/tatumn-milazzo/240002	24	2	22/09/2023	T. Milazzo	Tatumn Milazzo	CB, RB	81	86	34000000	1000	25	17/04/1998	170	58	116305	Chicago Red Stars W	2221	NWSL	1	RCB	23		#########	2024	95	United States				Right	4	3	2	Medium/Medium	Lean (170-)	Yes	74000000	#TacklingÂ	Intercept, Anticipate, Bruiser	66	42	63	69	83	80	61	37	70
253469	/player/253469/elisa-de-almeida/240002	24	2	22/09/2023	E. De Almeida	Ã‰lisa De Almeida	CB, RB	81	85	32000000	1000	25	11/01/1998	173	61	116034	Paris Saint Germain W	2218	Feminine Division 1	1	LCB	5		#########	2024	18	France	113003	SUB	5	Right	2	2	1	Medium/High	Lean (170-185)	Yes	69600000		Long Ball Pass, Block	71	34	65	61	84	72	64	30	82
238422	/player/238422/gabriela-nunes-da-silva/240002	24	2	22/09/2023	Gabi Nunes	Gabriela Nunes da Silva	ST	81	84	34000000	1000	26	10/03/1997	170	59	116333	Levante W	2222	Primera Division Women	1	SUB	18		#########	2025	54	Brazil				Right	4	3	3	Medium/Medium	Normal (170-)	Yes	74000000	#Strength	Finesse Shot, Rapid, Flair, First Touch, Quick Step, Acrobatic	84	80	74	81	39	84	68	82	73
243261	/player/243261/andi-sullivan/240002	24	2	22/09/2023	A. Sullivan	Andi Maureen Sullivan	CDM	81	84	29500000	1000	27	20/12/1995	168	57	116304	Washington Spirit W	2221	NWSL	1	CDM	12		#########	2026	95	United States	113009	CDM	17	Right	3	3	2	Medium/Medium	Lean (170-)	Yes	64200000		Long Ball Pass, Intercept, Anticipate	67	58	73	75	79	78	52	52	57
248343	/player/248343/emily-fox/240002	24	2	22/09/2023	E. Fox	Emily Fox	LB, RB	81	84	32500000	950	24	05/07/1998	165	57	116303	North Carolina Courage W	2221	NWSL	1	LB	12		#########	2023	95	United States	113009	RB	23	Right	4	3	2	High/Medium	Normal (170-)	Yes	70700000		Tiki Taka, Rapid, Relentless, Trivela	69	47	69	78	80	72	74	45	63
227369	/player/227369/synne-jensen/240002	24	2	22/09/2023	S. Jensen	Synne Sofie Kinden Jensen	ST	81	82	30000000	1000	27	15/02/1996	173	64	116336	Real Sociedad W	2222	Primera Division Women	1	ST	20		#########	2028	36	Norway				Right	4	3	2	Medium/Medium	Lean (170-185)	Yes	65300000	#Poacher	Technical, Quick Step, Aerial	80	82	74	81	28	76	67	85	75
233364	/player/233364/stina-blackstenius/240002	24	2	22/09/2023	S. Blackstenius	Emma Stina Blackstenius	ST	81	82	30000000	1000	27	05/02/1996	174	65	116009	Arsenal W	2216	Women's Super League	1	SUB	25		#########	2024	46	Sweden	113008	ST	11	Right	4	4	3	High/Medium	Normal (170-185)	Yes	63800000		Finesse Shot, Rapid, Trivela	83	83	60	81	39	75	53	85	62
264971	/player/264971/ewelina-kamczyk/240002	24	2	22/09/2023	E. Kamczyk	Ewelina Kamczyk	CAM, RW	81	82	29500000	1000	27	22/02/1996	165	54	116036	Fleury 91 W	2218	Feminine Division 1	1	CAM	8		#########	2026	37	Poland				Right	3	3	1	Medium/Medium	Lean (170-)	Yes	64200000		Finesse Shot, Trivela	77	76	79	82	42	64	77	78	59
272010	/player/272010/viola-calligaris/240002	24	2	22/09/2023	V. Calligaris	Viola Calligaris	RB, CB	81	82	27000000	1000	27	17/03/1996	167	58	116034	Paris Saint Germain W	2218	Feminine Division 1	1	RB	19		#########	2025	47	Switzerland				Right	4	3	1	High/Medium	Normal (170-)	Yes	58700000		Jockey, Intercept, Slide Tackle, Press Proven, Relentless	80	59	73	74	80	79	77	52	78
226316	/player/226316/sydney-leroux/240002	24	2	22/09/2023	S. Leroux	Sydney Rae Leroux Dwyer	ST, CAM	81	81	16500000	1000	33	07/05/1990	168	66	116311	Angel City W	2221	NWSL	1	ST	2		#########	2023	95	United States				Right	4	4	3	Medium/Medium	Unique	Yes	34700000		Rapid	76	82	77	76	44	79	71	84	77
226354	/player/226354/melanie-leupolz/240002	24	2	22/09/2023	M. Leupolz	Melanie Leupolz	CDM, CM	81	81	22000000	1000	29	14/04/1994	172	62	116010	Chelsea W	2216	Women's Super League	1	SUB	8		#########	2026	21	Germany				Right	3	3	3	Medium/High	Lean (170-185)	Yes	45100000		Technical, Trivela, Aerial	79	75	78	83	79	73	69	76	77
227074	/player/227074/cecilia-salvai/240002	24	2	22/09/2023	C. Salvai	Cecilia Salvai	CB	81	81	21500000	1000	29	02/12/1993	175	61	116280	Juventus W	603	Serie A Women	1	LCB	23		#########	2026	27	Italy				Left	3	2	2	Low/Medium	Normal (170-185)	Yes	45200000		Long Ball Pass, Block, Anticipate	74	49	69	65	82	83	65	43	76
227098	/player/227098/sara-gama/240002	24	2	22/09/2023	S. Gama	Sara Gama	CB, RB	81	81	8500000	1000	34	27/03/1989	168	62	116280	Juventus W	603	Serie A Women	1	RB	3		#########	2024	27	Italy				Right	3	2	3	Low/High	Lean (170-)	Yes	17900000		Long Ball Pass	65	51	71	67	83	79	67	43	84
227257	/player/227257/jordan-nobbs/240002	24	2	22/09/2023	J. Nobbs	Jordan Nobbs	CM, LW	81	81	24500000	1000	30	08/12/1992	160	52	116015	Aston Villa W	2216	Women's Super League	1	LCM	8		#########	2028	14	England	113002	SUB	26	Right	3	4	3	High/Medium	Normal (170-)	Yes	51500000		Long Ball Pass	75	77	81	83	67	64	74	77	50
228585	/player/228585/charlotte-bilbault/240002	24	2	22/09/2023	C. Bilbault	Charlotte Bilbault	CDM, CM	81	81	13000000	1000	33	05/06/1990	168	65	116037	Montpellier W	2218	Feminine Division 1	1	LDM	10		#########	2028	18	France				Right	3	2	1	Low/High	Normal (170-)	Yes	27300000		Incisive Pass, Long Ball Pass, Aerial	56	64	69	64	82	85	59	58	78
228724	/player/228724/maria-sanchez/240002	24	2	22/09/2023	M. SÃ¡nchez	MarÃ­a Guadalupe SÃ¡nchez Morales	LW, RW	81	81	27500000	1000	27	20/02/1996	163	52	116306	Houston Dash W	2221	NWSL	1	LW	7		#########	2023	83	Mexico	113010	LM	7	Left	3	4	3	High/Medium	Normal (170-)	Yes	57800000		Power Shot, Pinged Pass, Whipped Cross, Jockey, Technical	85	73	77	81	43	69	79	75	51
231736	/player/231736/danielle-colaprico/240002	24	2	22/09/2023	D. Colaprico	Danielle Colaprico	CM, CDM	81	81	24500000	1000	30	06/05/1993	158	58	116312	San Diego Wave W	2221	NWSL	1	LDM	24		#########	2024	95	United States				Right	4	3	2	Medium/Medium	Normal (170-)	Yes	51500000		Long Ball Pass, Intercept	79	75	79	80	75	72	68	77	56
233244	/player/233244/esther-gonzalez-rodriguez/240002	24	2	22/09/2023	Esther	Esther GonzÃ¡lez RodrÃ­guez	ST	81	81	25500000	1000	30	08/12/1992	163	55	116310	NJ/NY Gotham W	2221	NWSL	1	SUB	34		#########	2025	45	Spain	113012	SUB	9	Right	4	3	2	High/Medium	Normal (170-)	Yes	53600000			77	82	69	78	31	72	58	84	79
233246	/player/233246/lauren-barnes/240002	24	2	22/09/2023	L. Barnes	Lauren Kate Barnes	LB	81	81	9500000	1000	34	31/05/1989	163	57	116300	OL Reign W	2221	NWSL	1	LB	3		#########	2024	95	United States				Left	3	3	2	Medium/High	Normal (170-)	No	20000000		Whipped Cross, Intercept, Bruiser	75	47	70	76	80	78	80	41	69
233341	/player/233341/abby-erceg/240002	24	2	22/09/2023	A. Erceg	Abby May Erceg	CB	81	81	12500000	1000	33	20/11/1989	174	68	116308	Racing Louisville W	2221	NWSL	1	RCB	20		#########	2024	198	New Zealand				Right	3	2	3	Medium/Medium	Lean (170-185)	Yes	26300000		Block	50	39	59	65	84	79	46	36	83
235659	/player/235659/nikita-parris/240002	24	2	22/09/2023	N. Parris	Nikita Josephine Parris	RM, ST	81	81	25500000	1000	29	10/03/1994	162	54	116012	Manchester United W	2216	Women's Super League	1	RM	22		#########	2024	14	England	113002	SUB	17	Right	4	4	3	High/Medium	Normal (170-)	Yes	53600000	#Acrobat	Rapid, First Touch, Trivela	88	74	77	82	44	65	77	73	43
237288	/player/237288/maria-francesca-caldentey-oliver/240002	24	2	22/09/2023	Mariona	MarÃ­a Francesca Caldentey Oliver	LW, CAM	81	81	27500000	1000	27	19/03/1996	164	61	116325	Barcelona W	2222	Primera Division Women	1	LW	9		#########	2024	45	Spain	113012	LW	8	Right	4	4	2	High/High	Normal (170-)	No	56400000	#Engine	Pinged Pass, Tiki Taka, Technical, Flair, First Touch, Relentless, Trivela	76	78	80	83	57	77	79	80	61
239791	/player/239791/hanna-glas/240002	24	2	22/09/2023	H. Glas	Hanna Erica Maria Glas	RB	81	81	22000000	1000	30	16/04/1993	172	64	116309	Kansas City W	2221	NWSL	1	RES	3		#########	2024	46	Sweden	113008	SUB	4	Right	3	3	3	High/Medium	Normal (170-185)	No	46200000		Long Throw	77	50	70	71	81	79	70	59	78
243769	/player/243769/midge-purce/240002	24	2	22/09/2023	M. Purce	Margaret Purce	RW, LW	81	81	27500000	1000	27	18/09/1995	163	56	116310	NJ/NY Gotham W	2221	NWSL	1	SUB	23		#########	2024	95	United States				Right	3	4	2	Medium/Medium	Normal (170-185)	Yes	57800000	#Speedster	Jockey, Technical, Quick Step	91	76	76	79	42	72	78	80	50
264955	/player/264955/verena-hanshaw/240002	24	2	22/09/2023	V. Hanshaw	Verena Hanshaw	LB	81	81	22500000	1000	29	20/01/1994	170	58	115997	Eintracht Frankfurt W	2215	Bundesliga Women	1	LB	18		#########	2024	4	Austria				Left	3	3	1	High/Medium	Lean (170-)	No	47300000		Long Ball Pass, Intercept, Long Throw, Aerial	74	58	77	77	79	73	71	53	69
264963	/player/264963/daphne-corboz/240002	24	2	22/09/2023	D. Corboz	Daphne Corboz	CM, CDM	81	81	24500000	1000	30	14/06/1993	157	54	116035	Paris W	2218	Feminine Division 1	1	LDM	8		#########	2025	18	France				Right	4	3	1	High/Medium	Normal (170-)	Yes	51500000		Pinged Pass	65	76	82	81	70	67	79	72	46
265271	/player/265271/hayley-ladd/240002	24	2	22/09/2023	H. Ladd	Hayley Ladd	CDM, CB	81	81	22000000	1000	29	06/10/1993	172	64	116012	Manchester United W	2216	Women's Super League	1	RDM	12		#########	2024	50	Wales				Right	3	3	2	Medium/Medium	Normal (170-185)	No	46200000		Bruiser, Press Proven	61	57	73	70	79	78	56	57	69
267269	/player/267269/rachel-hill/240002	24	2	22/09/2023	R. Hill	Rachel Hill	RM	81	81	26000000	1000	28	17/04/1995	163	56	116312	San Diego Wave W	2221	NWSL	1	RM	3		#########	2024	95	United States				Right	4	3	2	Medium/Medium	Normal (170-)	Yes	54600000			81	78	79	78	48	65	75	81	58
267336	/player/267336/loeau-labonta/240002	24	2	22/09/2023	L. LaBonta	Lo'eau LaBonta	CM	81	81	24500000	1000	30	18/03/1993	155	55	116309	Kansas City W	2221	NWSL	1	SUB	10		#########	2024	95	United States				Right	3	3	2	High/Low	Normal (170-)	Yes	51500000		Anticipate, Flair, Press Proven, Relentless	84	79	78	79	73	78	74	79	57
272005	/player/272005/natasa-andonova/240002	24	2	22/09/2023	N. Andonova	NataÅ¡a Andonova	CAM, ST	81	81	25500000	1000	29	04/12/1993	169	60	116333	Levante W	2222	Primera Division Women	1	SUB	9		#########	2024	19	North Macedonia				Left	4	4	1	High/Medium	Normal (170-)	No	53600000		Finesse Shot, Pinged Pass, Press Proven	74	80	79	81	28	64	73	81	75
262093	/player/262093/sjoeke-nusken/240002	24	2	22/09/2023	S. NÃ¼sken	Sjoeke NÃ¼sken	CB	80	88	44500000	900	22	22/01/2001	173	58	116010	Chelsea W	2216	Women's Super League	1	SUB	6		#########	2026	21	Germany	113004	SUB	2	Right	3	2	3	High/High	Lean (170-185)	Yes	100000000		Long Ball Pass, Bruiser, Aerial	69	54	73	73	81	73	62	52	74
268262	/player/268262/rosemonde-kouassi/240002	24	2	22/09/2023	R. Kouassi	Rosemonde Kouassi	ST, RW	80	88	47500000	950	21	26/12/2001	164	54	116036	Fleury 91 W	2218	Feminine Division 1	1	ST	11		#########	2025	108	CÃ´te d'Ivoire				Right	4	3	1	High/Medium	Lean (170-)	No	109000000	#Speedster	Technical, Quick Step	94	81	65	78	37	69	55	84	66
264864	/player/264864/kessya-bussy/240002	24	2	22/09/2023	K. Bussy	Kessya Bussy	LM	80	87	43000000	1000	22	19/06/2001	165	52	116035	Paris W	2218	Feminine Division 1	1	LM	22		#########	2025	18	France				Right	3	3	1	High/Medium	Lean (170-)	Yes	98900000	#Dribbler	Technical, Flair, Quick Step, Trivela	81	78	73	84	38	54	69	80	62
264969	/player/264969/oriane-jean-francois/240002	24	2	22/09/2023	O. Jean-FranÃ§ois	Oriane Jean-FranÃ§ois	CDM, CM	80	87	40000000	750	21	14/08/2001	164	58	116034	Paris Saint Germain W	2218	Feminine Division 1	1	CM	6		#########	2024	18	France				Right	2	3	1	High/High	Normal (170-)	No	92000000		Intercept, Anticipate, Press Proven	74	67	71	72	79	78	53	67	63
267234	/player/267234/kerolin-nicoli-israel-ferraz/240002	24	2	22/09/2023	Kerolin Nicoli	Kerolin Nicoli Israel Ferraz	RM, ST	80	87	42500000	1000	23	17/11/1999	161	61	116303	North Carolina Courage W	2221	NWSL	1	RM	9		#########	2024	54	Brazil				Right	4	4	2	High/Medium	Normal (170-)	Yes	97800000		Jockey, Technical, Flair, Trivela	82	72	76	81	42	75	79	76	54
272112	/player/272112/carmen-menayo-montero/240002	24	2	22/09/2023	Carmen Menayo	Carmen Menayo Montero	CB, LB	80	87	38500000	1000	25	14/04/1998	170	62	116327	Atletico Madrid W	2222	Primera Division Women	1	LCB	11		#########	2025	45	Spain				Left	3	2	1	High/Medium	Normal (170-185)	Yes	88600000		Jockey, Block, Intercept, Anticipate, Slide Tackle, Rapid, Aerial	78	47	68	71	80	76	62	55	84
244045	/player/244045/tierna-davidson/240002	24	2	22/09/2023	T. Davidson	Tierna Lillis Davidson	CB	80	86	30000000	900	24	19/09/1998	177	65	116305	Chicago Red Stars W	2221	NWSL	1	LCB	12		#########	2023	95	United States				Left	4	2	3	Medium/High	Lean (170-185)	No	69000000		Long Ball Pass, Anticipate	68	44	62	66	84	76	54	36	74
257530	/player/257530/sophia-kleinherne/240002	24	2	22/09/2023	S. Kleinherne	Sophia Kleinherne	RB	80	86	31000000	900	23	12/04/2000	169	56	115997	Eintracht Frankfurt W	2215	Bundesliga Women	1	RB	4		#########	2024	21	Germany	113004	SUB	12	Right	4	3	1	High/High	Lean (170-)	Yes	71300000		Whipped Cross, Block, Intercept, Technical, Quick Step	74	37	67	71	82	74	73	28	80
263007	/player/263007/niamh-charles/240002	24	2	22/09/2023	N. Charles	Niamh Charles	RB, RW, LW	80	86	31000000	900	24	21/06/1999	172	64	116010	Chelsea W	2216	Women's Super League	1	SUB	21		#########	2025	14	England				Right	5	3	2	High/Medium	Normal (170-185)	No	69800000		Rapid, Long Throw	79	65	78	75	76	68	79	65	74
265849	/player/265849/maelle-lakrar/240002	24	2	22/09/2023	M. Lakrar	MaÃ«lle Lakrar	CB	80	86	30000000	900	23	27/05/2000	172	56	116037	Montpellier W	2218	Feminine Division 1	1	RCB	20		#########	2024	18	France	113003	RCB	2	Right	3	2	1	Medium/High	Lean (170-185)	Yes	69000000		Intercept, Aerial	76	46	67	70	83	74	59	43	85
267382	/player/267382/naomi-girma/240002	24	2	22/09/2023	N. Girma	Naomi Haile Girma	CB	80	86	30000000	900	23	14/06/2000	164	58	116312	San Diego Wave W	2221	NWSL	1	LCB	4		#########	2026	95	United States	113009	LCB	4	Right	3	3	2	Medium/High	Lean (170-)	Yes	69000000		Pinged Pass, Long Ball Pass, Jockey, Bruiser	66	47	62	71	82	74	57	38	78
227387	/player/227387/jessie-fleming/240002	24	2	22/09/2023	J. Fleming	Jessie Alexandra Fleming	CM, RW, LW	80	85	31000000	1000	25	11/03/1998	164	54	116010	Chelsea W	2216	Women's Super League	1	SUB	17		#########	2025	70	Canada	113000	RM	17	Right	4	4	2	Medium/Medium	Lean (170-)	Yes	65900000		Press Proven	82	77	77	82	68	54	69	80	58
264866	/player/264866/oceane-deslandes/240002	24	2	22/09/2023	O. Deslandes	OcÃ©ane Deslandes	CB	80	85	29500000	900	22	26/07/2000	169	61	116037	Montpellier W	2218	Feminine Division 1	1	LCB	24		#########	2027	18	France				Left	3	3	1	High/Medium	Normal (170-)	Yes	64200000		Pinged Pass, Incisive Pass, Long Ball Pass, Whipped Cross, Anticipate	68	47	78	72	82	77	80	43	80
264936	/player/264936/geraldine-reuteler/240002	24	2	22/09/2023	G. Reuteler	GÃ©raldine Reuteler	CM, CAM	80	85	31500000	1000	24	21/04/1999	163	56	115997	Eintracht Frankfurt W	2215	Bundesliga Women	1	RCM	14		#########	2024	47	Switzerland				Right	3	3	1	High/High	Normal (170-)	Yes	68500000		Finesse Shot, Whipped Cross, Jockey, Anticipate, First Touch, Quick Step	87	75	77	82	56	75	69	76	68
264947	/player/264947/nicole-anyomi/240002	24	2	22/09/2023	N. Anyomi	Nicole Anyomi	ST, RW	80	85	32000000	1000	23	10/02/2000	170	63	115997	Eintracht Frankfurt W	2215	Bundesliga Women	1	LS	19		#########	2024	21	Germany	113004	SUB	14	Right	4	4	1	High/Low	Normal (170-)	Yes	69600000		Jockey, Technical, Flair, Trickster, Quick Step	85	75	73	83	57	80	75	78	84
265058	/player/265058/ereleta-memeti/240002	24	2	22/09/2023	E. Memeti	ErÃ«leta Memeti	LW	80	85	32000000	1000	24	30/06/1999	166	57	115999	Hoffenheim W	2215	Bundesliga Women	1	LW	23		#########	2025	219	Kosovo				Right	3	3	1	High/Medium	Normal (170-)	Yes	69600000		Whipped Cross, Anticipate, Technical, Quick Step, Trivela	81	70	76	79	51	59	81	76	33
265118	/player/265118/charlotte-voll/240002	24	2	22/09/2023	C. Voll	Charlotte Voll	GK	80	85	25500000	700	24	22/04/1999	178	68	115996	Bayer Leverkusen W	2215	Bundesliga Women	1	RES	1		#########	2024	21	Germany				Right	2	1	1	Medium/Medium	Lean (170-185)	No	55500000									13	12	15
268303	/player/268303/deyna-castellanos/240002	24	2	22/09/2023	D. Castellanos	Deyna Cristina Castellanos Naujenis	CM, CAM	80	85	31500000	1000	24	18/04/1999	170	63	116017	Manchester City W	2216	Women's Super League	1	SUB	10		#########	2025	61	Venezuela				Right	4	5	3	High/Medium	Normal (170-)	Yes	68500000	#Dribbler	Power Shot, Technical, Flair, Trivela	74	83	77	83	55	70	64	85	79
265035	/player/265035/elisa-senss/240002	24	2	22/09/2023	E. SenÃŸ	Elisa SenÃŸ	CDM, CM	80	84	26500000	1000	25	01/10/1997	161	55	115996	Bayer Leverkusen W	2215	Bundesliga Women	1	RDM	6		#########	2025	21	Germany				Right	3	4	1	High/High	Lean (170-)	Yes	57600000		Tiki Taka, Jockey, Block, Technical, Flair, Trivela	60	68	78	82	74	69	63	67	39
267212	/player/267212/phallon-tullis-joyce/240002	24	2	22/09/2023	P. Tullis-Joyce	Phallon Tullis-Joyce	GK	80	84	22500000	850	26	19/10/1996	185	61	116300	OL Reign W	2221	NWSL	1	GK	91		#########	2024	95	United States				Right	2	1	2	Medium/Medium	Normal (185+)	Yes	48900000									12	11	12
267677	/player/267677/tainara-de-souza-da-silva/240002	24	2	22/09/2023	Tainara	Tainara de Souza da Silva	CB	80	84	27000000	900	24	21/04/1999	169	61	115995	Bayern Munich W	2215	Bundesliga Women	1	SUB	13		#########	2025	54	Brazil				Right	3	2	3	Medium/Medium	Normal (170-)	No	58700000		Long Ball Pass, Technical	59	39	66	69	82	73	46	31	83
242796	/player/242796/lucia-garcia-cordoba/240002	24	2	22/09/2023	LucÃ­a GarcÃ­a	LucÃ­a GarcÃ­a CÃ³rdoba	RM, CAM, ST	80	83	29000000	1000	24	14/07/1998	165	56	116012	Manchester United W	2216	Women's Super League	1	ST	17		#########	2024	45	Spain				Right	4	4	2	High/Low	Normal (170-)	No	63100000		Finesse Shot, Technical, Flair	89	80	71	82	33	63	72	80	72
265069	/player/265069/lisa-karl/240002	24	2	22/09/2023	L. Karl	Lisa Karl	RB, LB	80	83	25500000	1000	26	15/01/1997	168	60	116002	Freiburg W	2215	Bundesliga Women	1	RB	2		#########	2024	21	Germany				Right	3	3	1	High/High	Normal (170-)	Yes	55500000		Whipped Cross, Block, Technical, Quick Step	80	64	70	79	79	72	71	72	79
266093	/player/266093/morgan-weaver/240002	24	2	22/09/2023	M. Weaver	Morgan Weaver	LW, LM	80	83	28000000	1000	25	18/10/1997	178	65	116302	Portland Thorns W	2221	NWSL	1	LW	22		#########	2024	95	United States				Right	4	3	2	High/Medium	Normal (170-185)	Yes	60900000		Chip Shot, Power Header, Flair	81	78	78	78	45	76	82	81	78
272008	/player/272008/leire-banos-indakoetxea/240002	24	2	22/09/2023	Leire BaÃ±os	Leire BaÃ±os Indakoetxea	CDM, CM	80	83	25000000	1000	26	29/11/1996	166	62	116333	Levante W	2222	Primera Division Women	1	CDM	12		#########	2025	45	Spain				Right	3	3	1	Medium/High	Normal (170-)	Yes	54400000		Pinged Pass, Long Ball Pass, Jockey, Intercept, Press Proven	76	76	75	79	79	82	69	77	67
227204	/player/227204/dolores-gallardo-nunez/240002	24	2	22/09/2023	Lola Gallardo	MarÃ­a Dolores Gallardo NuÃ±ez	GK	80	81	16000000	850	30	10/06/1993	172	53	116327	Atletico Madrid W	2222	Primera Division Women	1	GK	1		#########	2026	45	Spain				Right	3	1	2	Medium/Medium	Normal (170-185)	Yes	34800000									22	12	14
265861	/player/265861/maelle-garbino/240002	24	2	22/09/2023	M. Garbino	MaÃ«lle Garbino	CAM, CM	80	81	25000000	1000	26	09/08/1996	162	54	116280	Juventus W	603	Serie A Women	1	SUB	7		#########	2028	18	France				Left	3	4	1	Medium/Medium	Lean (170-)	Yes	54400000		Finesse Shot, Tiki Taka, Technical, Flair, First Touch, Trivela	73	77	77	82	53	60	74	83	52
226338	/player/226338/sam-mewis/240002	24	2	22/09/2023	S. Mewis	Samantha June Mewis	CM, CAM	80	80	20000000	1000	30	09/10/1992	177	63	116309	Kansas City W	2221	NWSL	1	RES	15		#########	2023	95	United States				Right	4	4	3	High/Medium	Lean (170-185)	No	42000000		Long Ball Pass	59	76	78	77	75	81	66	75	77
227330	/player/227330/laura-benkarth/240002	24	2	22/09/2023	L. Benkarth	Laura Anna Benkarth	GK	80	80	14000000	850	30	14/10/1992	176	73	116033	Olympique Lyonnais W	2218	Feminine Division 1	1	SUB	30		#########	2025	21	Germany				Right	3	1	1	Medium/Medium	Normal (170-185)	No	28700000									12	8	14
227344	/player/227344/sandie-toletti/240002	24	2	22/09/2023	S. Toletti	Sandie Rose Toletti	CM, CDM	80	80	22500000	1000	27	13/07/1995	169	59	116326	Real Madrid W	2222	Primera Division Women	1	LCM	6		#########	2024	18	France	113003	RCM	6	Right	3	4	2	Medium/Medium	Normal (170-)	Yes	47300000		Pinged Pass, Press Proven	79	76	82	80	72	74	82	73	57
227348	/player/227348/viviane-asseyi/240002	24	2	22/09/2023	V. Asseyi	Viviane Marie-Louise Blanche Asseyi	ST, RW, LW	80	80	21000000	1000	29	20/11/1993	163	59	116014	West Ham United W	2216	Women's Super League	1	ST	26		#########	2024	18	France	113003	SUB	18	Right	3	3	2	High/Medium	Normal (170-)	No	44100000		Rapid	88	78	75	81	50	71	78	84	70
227351	/player/227351/marine-dafeur/240002	24	2	22/09/2023	M. Dafeur	Marine Dafeur	CM, LW	80	80	21000000	1000	28	20/10/1994	166	66	116036	Fleury 91 W	2218	Feminine Division 1	1	LCM	21		#########	2024	97	Algeria				Left	2	3	1	High/High	Normal (170-)	Yes	44100000		Whipped Cross	73	74	80	80	68	76	79	74	59
231347	/player/231347/marion-torrent/240002	24	2	22/09/2023	M. Torrent	Marion Torrent	RB, CM	80	80	15500000	1000	31	17/04/1992	164	53	116037	Montpellier W	2218	Feminine Division 1	1	RB	4		#########	2026	18	France				Right	3	3	2	High/Medium	Normal (170-)	Yes	32600000		Block, Intercept, Bruiser	70	58	72	76	79	73	78	52	67
236641	/player/236641/abby-dahlkemper/240002	24	2	22/09/2023	A. Dahlkemper	Abigail Lynn Dahlkemper	CB	80	80	17500000	1000	30	13/05/1993	168	60	116312	San Diego Wave W	2221	NWSL	1	SUB	2		#########	2023	95	United States				Right	3	2	3	Medium/High	Normal (170-)	Yes	36800000		Long Ball Pass	52	47	61	63	84	73	55	43	82
239343	/player/239343/hasret-kayikci/240002	24	2	22/09/2023	H. Kayikci	Hasret Kayikci	CM, ST	80	80	17500000	1000	31	06/11/1991	163	54	116002	Freiburg W	2215	Bundesliga Women	1	RCM	11		#########	2024	21	Germany				Right	3	4	2	High/High	Normal (170-)	Yes	36800000	#Acrobat	Dead Ball, Pinged Pass, Quick Step, Relentless, Trivela	81	76	76	85	56	73	68	76	72
241548	/player/241548/lea-le-garrec/240002	24	2	22/09/2023	L. Le Garrec	LÃ©a Le Garrec	CM	80	80	20500000	1000	29	09/07/1993	165	58	116036	Fleury 91 W	2218	Feminine Division 1	1	RCM	10		#########	2024	18	France	113003	SUB	17	Right	4	3	1	High/Medium	Normal (170-)	Yes	43100000		Power Shot, Pinged Pass, Long Ball Pass, Whipped Cross, Intercept, Press Proven, Relentless	57	80	81	77	68	73	80	78	67
243776	/player/243776/merritt-mathias/240002	24	2	22/09/2023	M. Mathias	Merritt Mathias	RB	80	80	14500000	1000	32	02/07/1990	168	62	116311	Angel City W	2221	NWSL	1	RES	12		#########	2023	95	United States				Right	3	3	2	High/High	Normal (170-)	No	30500000		Whipped Cross, Slide Tackle	70	51	72	74	80	82	80	43	67
261835	/player/261835/tatiana-vanessa-ferreira-pinto/240002	24	2	22/09/2023	Tatiana Pinto	Tatiana Vanessa Ferreira Pinto	CM	80	80	20500000	1000	29	28/03/1994	167	55	116013	Brighton & Hove Albion W	2216	Women's Super League	1	SUB	17		#########	2024	38	Portugal	115682	RCM	11	Right	4	3	1	High/Medium	Lean (170-)	Yes	43100000		Finesse Shot, Pinged Pass, Tiki Taka, Intercept, First Touch, Press Proven	76	77	76	79	67	66	62	81	63
264903	/player/264903/sarah-zadrazil/240002	24	2	22/09/2023	S. Zadrazil	Sarah Zadrazil	CDM, CM	80	80	17500000	1000	30	19/02/1993	167	60	115995	Bayern Munich W	2215	Bundesliga Women	1	SUB	25		#########	2026	4	Austria				Right	3	4	1	Medium/High	Lean (170-)	No	36800000		Pinged Pass, Whipped Cross, Intercept, Bruiser, Press Proven, Relentless	56	66	72	79	75	77	45	66	68
265250	/player/265250/sophie-ingle/240002	24	2	22/09/2023	S. Ingle	Sophie Ingle	CDM, CM	80	80	15000000	1000	31	02/09/1991	173	62	116010	Chelsea W	2216	Women's Super League	1	LCM	5		#########	2025	50	Wales				Right	4	3	3	Medium/High	Normal (170-185)	No	30800000		Incisive Pass, Intercept	64	65	75	76	77	67	62	60	50
265286	/player/265286/emma-koivisto/240002	24	2	22/09/2023	E. Koivisto	Emma Koivisto	RWB, RM, RB	80	80	19000000	1000	28	25/09/1994	168	60	116343	Liverpool W	2216	Women's Super League	1	RWB	2		#########	2024	17	Finland				Right	4	3	2	High/High	Normal (170-)	Yes	41800000		Jockey, Intercept, Relentless	76	61	69	69	82	78	75	68	77
265843	/player/265843/faustine-robert/240002	24	2	22/09/2023	F. Robert	Faustine Robert	RM	80	80	20500000	1000	29	18/05/1994	166	48	116037	Montpellier W	2218	Feminine Division 1	1	RM	25		#########	2024	18	France				Right	4	4	1	High/High	Lean (170-)	Yes	43100000		Power Shot, Dead Ball, Whipped Cross, Rapid, Flair, Quick Step, Trivela	88	78	77	79	51	54	81	76	48
267238	/player/267238/denise-osullivan/240002	24	2	22/09/2023	D. O'Sullivan	Denise O'Sullivan	CDM, CM	80	80	18000000	1000	29	04/02/1994	163	56	116303	North Carolina Courage W	2221	NWSL	1	RDM	10		#########	2023	25	Republic of Ireland				Right	3	3	3	High/High	Normal (170-)	Yes	37800000		Long Ball Pass, Block, Anticipate, Quick Step	85	70	72	78	77	79	45	71	64
267368	/player/267368/didi-haracic/240002	24	2	22/09/2023	D. HaraÄiÄ‡	Didi HaraÄiÄ‡	GK	80	80	11000000	850	31	12/04/1992	173	65	116311	Angel City W	2221	NWSL	1	GK	13		#########	2024	8	Bosnia and Herzegovina				Right	2	1	3	Medium/Medium	Normal (170-185)	Yes	23100000		Far Throw							14	14	18
267391	/player/267391/christen-westphal/240002	24	2	22/09/2023	C. Westphal	Christen Westphal	RB	80	80	18500000	1000	29	02/09/1993	168	60	116312	San Diego Wave W	2221	NWSL	1	RB	20		#########	2023	95	United States				Right	3	3	2	Medium/High	Normal (170-)	Yes	38900000		Tiki Taka, Block	79	50	74	72	80	70	78	45	73
272009	/player/272009/antonia-da-costa-silva/240002	24	2	22/09/2023	AntÃ´nia Silva	AntÃ´nia da Costa Silva	RB	80	80	18500000	1000	29	26/04/1994	168	64	116333	Levante W	2222	Primera Division Women	1	RB	2		#########	2024	54	Brazil				Right	3	4	3	High/Medium	Normal (170-)	No	38900000		Long Ball Pass, Block, Intercept, Bruiser, Technical	80	48	73	77	78	77	75	41	65
268942	/player/268942/catalina-tomas-coll-lluch/240002	24	2	22/09/2023	Cata Coll	Catalina Tomas Coll Lluch	GK	79	89	34000000	650	22	23/04/2001	170	68	116325	Barcelona W	2222	Primera Division Women	1	SUB	13		#########	2026	45	Spain	113012	SUB	23	Right	3	1	1	Medium/Medium	Stocky (170-)	No	76500000		Footwork							9	8	7
264899	/player/264899/maria-luisa-grohs/240002	24	2	22/09/2023	M. Grohs	Maria-Luisa Grohs	GK	79	88	34000000	650	22	13/06/2001	180	70	115995	Bayern Munich W	2215	Bundesliga Women	1	GK	22		#########	2025	21	Germany				Right	3	1	1	Medium/Medium	Normal (170-185)	No	78200000		Footwork							12	6	5
265054	/player/265054/stina-johannes/240002	24	2	22/09/2023	S. Johannes	Stina Johannes	GK	79	88	33500000	650	23	23/01/2000	177	66	115997	Eintracht Frankfurt W	2215	Bundesliga Women	1	GK	1		#########	2025	21	Germany				Right	3	1	1	Medium/Medium	Normal (170-185)	No	77100000									12	7	7
265900	/player/265900/naomie-feller/240002	24	2	22/09/2023	N. Feller	Naomie Feller	LW, ST, RW	79	88	39500000	900	21	06/11/2001	170	65	116326	Real Madrid W	2222	Primera Division Women	1	SUB	20		#########	2024	18	France	113003	SUB	19	Right	3	3	1	High/Medium	Normal (170-)	Yes	90900000	#Speedster	Rapid, Quick Step, Trivela	91	77	70	81	34	75	71	80	69
272064	/player/272064/itziar-pinillos-moreno/240002	24	2	22/09/2023	Itziar Pinillos	Itziar Pinillos Moreno	RWB, RM	79	88	37500000	850	22	21/10/2000	164	54	116334	Madrid CFF W	2222	Primera Division Women	1	RWB	16		#########	2024	45	Spain				Right	3	3	1	Medium/Medium	Normal (170-)	Yes	86300000		Jockey, Block, Intercept, Anticipate	74	53	71	78	73	73	74	50	35
272084	/player/272084/lauren-eduarda-leal-costa/240002	24	2	22/09/2023	Lauren	Lauren Eduarda Leal Costa	CB	79	88	36000000	700	20	13/09/2002	178	65	116309	Kansas City W	2221	NWSL	1	SUB	78		#########	2028	54	Brazil				Right	2	2	2	Medium/Medium	Normal (170-185)	Yes	82800000		Jockey, Block, Intercept, Bruiser, Aerial	72	33	55	63	82	74	40	30	75
272213	/player/272213/elene-lete-para/240002	24	2	22/09/2023	Elene Lete	Elene Lete Para	GK	79	88	34000000	500	21	08/05/2002	173	66	116336	Real Sociedad W	2222	Primera Division Women	1	GK	1		#########	2025	45	Spain				Right	2	1	1	Medium/Medium	Normal (170-185)	No	78200000									9	10	15
262457	/player/262457/olga-carmona-garcia/240002	24	2	22/09/2023	Olga Carmona	Olga Carmona GarcÃ­a	LB, LW	79	87	37000000	850	23	12/06/2000	160	51	116326	Real Madrid W	2222	Primera Division Women	1	LB	7		#########	2025	45	Spain	113012	LB	19	Left	3	4	1	High/Medium	Lean (170-)	Yes	85100000		Intercept, Rapid, Relentless	83	70	76	78	74	68	80	72	68
272110	/player/272110/andrea-medina-martin/240002	24	2	22/09/2023	Andrea Medina	Andrea Medina Martin	LB	79	87	36000000	500	19	11/05/2004	165	52	116327	Atletico Madrid W	2222	Primera Division Women	1	LB	20		#########	2026	45	Spain				Left	3	3	1	High/High	Lean (170-)	No	82800000		Block, Intercept, Slide Tackle, Bruiser, Relentless	78	55	72	70	78	73	77	55	70
247796	/player/247796/ellie-roebuck/240002	24	2	22/09/2023	E. Roebuck	Ellie Roebuck	GK	79	86	30000000	650	23	23/09/1999	174	67	116017	Manchester City W	2216	Women's Super League	1	GK	1		#########	2024	14	England	113002	SUB	21	Right	3	1	2	Medium/Medium	Normal (170-185)	Yes	69000000		Footwork							10	10	11
264980	/player/264980/sofie-svava/240002	24	2	22/09/2023	S. Svava	Sofie Svava	LB	79	86	34000000	850	22	11/08/2000	173	67	116326	Real Madrid W	2222	Primera Division Women	1	SUB	23		#########	2024	13	Denmark				Left	3	4	1	High/Medium	Normal (170-185)	Yes	78200000		Rapid	83	53	72	77	76	80	74	52	77
265023	/player/265023/sara-agrez/240002	24	2	22/09/2023	S. AgreÅ¾	Sara AgreÅ¾	LB	79	86	34000000	850	22	09/12/2000	172	66	115998	Wolfsburg W	2215	Bundesliga Women	1	SUB	3		#########	2025	44	Slovenia				Left	3	2	1	Medium/Medium	Lean (170-185)	No	76500000			73	48	70	65	79	78	79	51	81
265072	/player/265072/marie-muller/240002	24	2	22/09/2023	M. MÃ¼ller	Marie MÃ¼ller	LB	79	86	34000000	850	22	25/07/2000	168	60	116002	Freiburg W	2215	Bundesliga Women	1	LB	23		#########	2024	21	Germany				Right	3	3	1	Medium/High	Lean (170-)	Yes	78200000		Long Ball Pass, Whipped Cross, Jockey, Intercept, Anticipate, Technical	81	69	78	80	76	69	79	68	71
265905	/player/265905/vicki-becho/240002	24	2	22/09/2023	V. Becho	Vicki Becho	ST, RW, LW	79	86	34500000	700	19	03/10/2003	168	62	116033	Olympique Lyonnais W	2218	Feminine Division 1	1	SUB	27		#########	2024	18	France	113003	SUB	23	Right	3	4	1	High/Low	Normal (170-)	No	77600000		Technical, Flair, Trickster, Quick Step	84	77	70	85	45	65	70	79	72
272021	/player/272021/maria-lopez-valenzuela/240002	24	2	22/09/2023	MarÃ­a Valenzuela	MarÃ­a LÃ³pez Valenzuela	GK	79	86	29500000	500	20	26/11/2002	174	79	116333	Levante W	2222	Primera Division Women	1	SUB	1		#########	2024	45	Spain				Right	2	1	1	Medium/Medium	Stocky (170-185)	No	67900000		Footwork							10	8	12
272212	/player/272212/adriana-nanclares-romero/240002	24	2	22/09/2023	Adriana Nanclares	Adriana Nanclares Romero	GK	79	86	30500000	500	21	09/05/2002	170	52	116328	Athletic Bilbao W	2222	Primera Division Women	1	GK	13		#########	2027	45	Spain				Right	2	1	1	Medium/Medium	Lean (170-)	No	70200000									9	9	11
263013	/player/263013/lotte-wubben-moy/240002	24	2	22/09/2023	L. Wubben-Moy	Carlotte Wubben-Moy	CB	79	85	25000000	850	24	11/01/1999	178	67	116009	Arsenal W	2216	Women's Super League	1	RCB	3		#########	2024	14	England	113002	SUB	15	Right	3	2	2	Low/Medium	Normal (170-185)	Yes	56300000		Long Ball Pass, Block	58	42	62	63	82	77	32	38	82
264865	/player/264865/mylene-chavas/240002	24	2	22/09/2023	M. Chavas	MylÃ¨ne Chavas	GK	79	85	21500000	750	25	07/01/1998	178	63	116326	Real Madrid W	2222	Primera Division Women	1	SUB	13		#########	2027	18	France				Left	2	1	1	Medium/Medium	Lean (170-185)	Yes	49500000									10	10	12
264982	/player/264982/dominika-grabowska/240002	24	2	22/09/2023	D. Grabowska	Dominika Grabowska	CM	79	85	27500000	950	24	26/12/1998	165	55	116036	Fleury 91 W	2218	Feminine Division 1	1	SUB	14		#########	2024	37	Poland				Left	3	3	1	Medium/Medium	Lean (170-)	Yes	63300000		Pinged Pass, Whipped Cross, Technical, First Touch, Trivela	65	72	81	83	63	63	78	74	45
265102	/player/265102/weronika-zawistowska/240002	24	2	22/09/2023	W. Zawistowska	Weronika Zawistowska	LM	79	85	27500000	950	23	17/12/1999	168	60	115995	Bayern Munich W	2215	Bundesliga Women	1	RES	24		#########	2027	37	Poland				Right	3	4	1	High/High	Normal (170-)	Yes	63300000		Jockey, Anticipate, Technical, First Touch, Quick Step	80	78	72	78	47	81	75	79	78
265853	/player/265853/nerilia-mondesir/240002	24	2	22/09/2023	N. MondÃ©sir	NÃ©rilia MondÃ©sir	ST	79	85	28000000	1000	24	17/01/1999	163	57	116037	Montpellier W	2218	Feminine Division 1	1	ST	11		#########	2024	80	Haiti				Right	2	3	1	High/Medium	Lean (170-)	Yes	64400000		Finesse Shot, Rapid, Flair, Quick Step	87	78	71	80	40	69	72	82	69
265860	/player/265860/julie-dufour/240002	24	2	22/09/2023	J. Dufour	Julie Dufour	LM, RM	79	85	28000000	950	22	29/05/2001	163	56	116035	Paris W	2218	Feminine Division 1	1	SUB	11		#########	2025	18	France				Right	3	4	1	High/Medium	Lean (170-)	Yes	64400000	#Acrobat	Whipped Cross, Technical, Flair, Quick Step, Relentless	84	68	76	82	50	61	75	68	49
267217	/player/267217/sam-coffey/240002	24	2	22/09/2023	S. Coffey	Samantha Coffey	CDM	79	85	25500000	850	24	31/12/1998	164	60	116302	Portland Thorns W	2221	NWSL	1	CDM	17		#########	2025	95	United States	113009	SUB	22	Right	3	3	2	High/High	Normal (170-)	Yes	58700000		Pinged Pass, Long Ball Pass, Intercept, Anticipate	70	59	72	71	77	75	50	53	66
267328	/player/267328/ebony-salmon/240002	24	2	22/09/2023	E. Salmon	Ebony Salmon	ST, RW	79	85	28500000	1000	22	27/01/2001	163	58	116015	Aston Villa W	2216	Women's Super League	1	SUB	29		#########	2028	14	England				Right	3	3	1	Medium/Medium	Normal (170-)	Yes	65600000		Technical, Quick Step	88	79	75	76	41	67	83	81	79
272011	/player/272011/paula-tomas-serer/240002	24	2	22/09/2023	Paula TomÃ¡s	Paula TomÃ¡s Serer	LB	79	85	26500000	700	21	11/09/2001	170	60	116333	Levante W	2222	Primera Division Women	1	LB	20		#########	2025	45	Spain				Right	3	4	2	High/Medium	Normal (170-)	Yes	61000000		Jockey, Anticipate, Press Proven, Relentless	82	49	75	76	77	76	77	44	80
272113	/player/272113/cinta-del-mar-rodriguez-costa/240002	24	2	22/09/2023	Cinta RodrÃ­guez	Cinta Del Mar RodrÃ­guez Costa	CB	79	85	25000000	850	23	07/11/1999	178	67	116327	Atletico Madrid W	2222	Primera Division Women	1	RCB	15		#########	2024	45	Spain				Right	2	2	1	Medium/High	Lean (170-185)	No	57500000		Bruiser	71	46	69	67	80	79	66	51	70
241549	/player/241549/hawa-cissoko/240002	24	2	22/09/2023	H. Cissoko	Hawa Cissoko	CB	79	84	23000000	1000	26	10/04/1997	171	56	116014	West Ham United W	2216	Women's Super League	1	LCB	23		#########	2024	18	France				Right	3	2	2	Low/Medium	Normal (170-185)	Yes	50000000		Long Ball Pass, Bruiser	53	32	60	54	78	79	36	28	83
264895	/player/264895/constance-picaud/240002	24	2	22/09/2023	C. Picaud	Constance Picaud	GK	79	84	21500000	650	24	05/07/1998	180	62	116034	Paris Saint Germain W	2218	Feminine Division 1	1	GK	16		#########	2024	18	France	113003	SUB	21	Right	2	1	1	Medium/Medium	Lean (170-185)	No	46800000									11	9	13
265000	/player/265000/michaela-specht/240002	24	2	22/09/2023	M. Specht	Michaela Specht	CB	79	84	23000000	1000	26	15/02/1997	171	60	115999	Hoffenheim W	2215	Bundesliga Women	1	RCB	2		#########	2027	21	Germany				Right	2	2	1	Medium/Medium	Normal (170-185)	No	50000000		Long Ball Pass	68	41	69	61	81	77	65	35	80
265070	/player/265070/lisa-kolb/240002	24	2	22/09/2023	L. Kolb	Lisa Kolb	RW, LW	79	84	27000000	1000	22	04/05/2001	164	56	116002	Freiburg W	2215	Bundesliga Women	1	RW	18		#########	2024	4	Austria				Right	2	3	1	High/Medium	Normal (170-)	Yes	58700000		Technical	76	72	77	80	46	70	79	72	61
265073	/player/265073/meret-felde/240002	24	2	22/09/2023	M. Felde	Meret Felde	CM	79	84	26500000	950	23	10/07/1999	170	63	116002	Freiburg W	2215	Bundesliga Women	1	CM	4		#########	2024	21	Germany				Left	4	3	1	High/High	Lean (170-)	Yes	57600000		Bruiser	55	71	76	77	71	70	70	75	62
267237	/player/267237/diana-ordonez/240002	24	2	22/09/2023	D. OrdÃ³Ã±ez	Diana OrdÃ³Ã±ez	ST	79	84	27500000	900	21	26/09/2001	178	62	116306	Houston Dash W	2221	NWSL	1	ST	11		#########	2026	83	Mexico	113010	SUB	19	Right	4	3	2	High/Medium	Normal (170-185)	Yes	59800000		Power Header	73	77	65	74	43	68	48	82	83
228800	/player/228800/emily-alvarado/240002	24	2	22/09/2023	E. Alvarado	Emily Sofia Alvarado Natividad	GK	79	83	19000000	750	25	09/06/1998	180	72	116306	Houston Dash W	2221	NWSL	1	SUB	12		#########	2023	83	Mexico	113010	SUB	1	Right	2	1	1	Medium/Medium	Normal (170-185)	Yes	41300000									14	20	14
264933	/player/264933/barbara-dunst/240002	24	2	22/09/2023	B. Dunst	Barbara Dunst	CM, LM	79	83	24500000	1000	25	25/09/1997	168	60	115997	Eintracht Frankfurt W	2215	Bundesliga Women	1	LCM	28		#########	2025	4	Austria				Right	3	4	1	High/Medium	Normal (170-)	Yes	53300000		Long Ball Pass, Technical	57	68	76	81	75	69	69	70	55
264991	/player/264991/jana-feldkamp/240002	24	2	22/09/2023	J. Feldkamp	Jana Feldkamp	CB	79	83	22000000	950	25	15/03/1998	171	60	115999	Hoffenheim W	2215	Bundesliga Women	1	LCB	31		#########	2024	21	Germany				Right	3	2	1	Medium/High	Normal (170-185)	Yes	47900000		Long Ball Pass, Whipped Cross, Block	72	56	67	75	81	76	57	54	77
265020	/player/265020/melissa-kossler/240002	24	2	22/09/2023	M. KÃ¶ssler	Melissa KÃ¶ssler	ST, RW	79	83	25500000	1000	23	04/03/2000	178	66	115999	Hoffenheim W	2215	Bundesliga Women	1	SUB	25		#########	2025	21	Germany				Right	2	3	1	High/Medium	Normal (170-185)	Yes	55500000		Finesse Shot, Aerial	82	80	68	75	45	78	72	80	79
265080	/player/265080/svenja-folmli/240002	24	2	22/09/2023	S. FÃ¶lmli	Svenja FÃ¶lmli	ST, LW	79	83	25000000	900	20	19/08/2002	170	59	116002	Freiburg W	2215	Bundesliga Women	1	LW	17		#########	2024	47	Switzerland				Right	3	4	1	High/Medium	Normal (170-)	Yes	54400000		Technical, Trivela	78	78	71	78	54	70	75	80	77
267321	/player/267321/katie-lund/240002	24	2	22/09/2023	K. Lund	Katie Lund	GK	79	83	19000000	800	26	27/11/1996	183	65	116308	Racing Louisville W	2221	NWSL	1	GK	1		#########	2025	95	United States				Right	2	1	1	Medium/Medium	Lean (170-185)	Yes	41300000									11	12	8
267384	/player/267384/taylor-kornieck/240002	24	2	22/09/2023	T. Kornieck	Taylor Kornieck	CAM	79	83	25000000	950	24	22/11/1998	183	73	116312	San Diego Wave W	2221	NWSL	1	SUB	22		#########	2023	95	United States				Right	3	3	2	High/Medium	Normal (170-185)	Yes	54400000	#Strength	Power Header, Trivela, Aerial	69	78	75	77	51	82	62	79	86
247461	/player/247461/nathalie-bjorn/240002	24	2	22/09/2023	N. BjÃ¶rn	Gun Nathalie BjÃ¶rn	CB, RB, CDM	79	82	20500000	1000	26	04/05/1997	174	67	116016	Everton W	2216	Women's Super League	1	RCB	5		#########	2024	46	Sweden	113008	RB	14	Right	3	2	1	Medium/High	Lean (170-185)	Yes	44600000		Intercept, Anticipate	76	40	71	65	80	78	68	35	79
248800	/player/248800/kathellen-sousa-feitoza/240002	24	2	22/09/2023	Kathellen Sousa	Kathellen Sousa Feitoza	CB	79	82	20000000	1000	27	26/04/1996	180	66	116326	Real Madrid W	2222	Primera Division Women	1	RCB	14		#########	2024	54	Brazil				Right	3	2	3	Medium/Medium	Normal (170-185)	Yes	43500000		Block, Bruiser, Aerial	75	44	57	64	80	74	40	40	83
256303	/player/256303/sheila-garcia-gomez/240002	24	2	22/09/2023	Sheila	Sheila GarcÃ­a GÃ³mez	RB, RM, RW	79	82	21000000	1000	26	15/03/1997	164	51	116327	Atletico Madrid W	2222	Primera Division Women	1	RB	7		#########	2024	45	Spain	113012	SUB	12	Right	3	4	1	High/High	Normal (170-)	Yes	45700000	#Engine	Rapid, Relentless	87	75	71	80	74	68	73	77	68
261794	/player/261794/nicky-evrard/240002	24	2	22/09/2023	N. Evrard	Nicky Evrard	GK	79	82	16000000	850	28	26/05/1995	174	72	116010	Chelsea W	2216	Women's Super League	1	RES	16		#########	2026	7	Belgium	113394	GK	1	Left	2	1	1	Medium/Medium	Normal (170-185)	No	34000000									13	9	12
264807	/player/264807/marie-levasseur/240002	24	2	22/09/2023	M. Levasseur	Marie Levasseur	LB	79	82	21000000	1000	26	18/05/1997	172	63	116037	Montpellier W	2218	Feminine Division 1	1	LB	3		#########	2027	70	Canada				Right	4	3	1	High/Medium	Lean (170-185)	Yes	45700000		Intercept, Anticipate, Aerial	74	66	65	73	76	74	72	68	80
264990	/player/264990/isabella-hartig/240002	24	2	22/09/2023	I. Hartig	Isabella Hartig	CM	79	82	23000000	1000	25	12/08/1997	171	61	115999	Hoffenheim W	2215	Bundesliga Women	1	RCM	13		#########	2024	21	Germany				Right	4	3	1	Medium/Medium	Lean (170-185)	No	50000000		Intercept	69	71	75	77	72	79	65	72	68
265262	/player/265262/molly-bartrip/240002	24	2	22/09/2023	M. Bartrip	Molly Bartrip	CB	79	82	20000000	1000	27	01/06/1996	164	58	116011	Tottenham W	2216	Women's Super League	1	LCB	5		#########	2025	14	England				Right	3	2	2	Medium/High	Normal (170-)	Yes	43500000		Long Ball Pass, Block, Anticipate	69	56	69	68	81	77	60	50	82
265326	/player/265326/sarah-mayling/240002	24	2	22/09/2023	S. Mayling	Sarah Emma Mayling	RB	79	82	21000000	1000	26	20/03/1997	166	58	116015	Aston Villa W	2216	Women's Super League	1	RB	2		#########	2025	14	England				Right	3	3	2	High/High	Normal (170-)	Yes	45700000		Anticipate	73	59	71	71	78	76	82	57	76
267329	/player/267329/elizabeth-ball/240002	24	2	22/09/2023	E. Ball	Elizabeth Rose Ball	CB	79	82	20000000	1000	27	20/10/1995	168	60	116309	Kansas City W	2221	NWSL	1	RCB	7		#########	2024	95	United States				Right	3	2	2	Medium/Medium	Normal (170-)	Yes	43500000		Jockey, Intercept	41	44	59	63	82	74	43	37	79
272013	/player/272013/nuria-mendoza-miralles/240002	24	2	22/09/2023	Nuria Mendoza	Nuria Mendoza Miralles	CB	79	82	20000000	1000	27	15/12/1995	170	66	116333	Levante W	2222	Primera Division Women	1	RCB	19		#########	2025	45	Spain				Right	2	2	1	Medium/Medium	Normal (170-)	No	43500000		Long Ball Pass	71	56	69	65	81	75	60	52	81
272067	/player/272067/laura-dominguez-rojo/240002	24	2	22/09/2023	Laurita	Laura DomÃ­nguez Rojo	LWB	79	82	21500000	950	25	12/08/1997	159	49	116334	Madrid CFF W	2222	Primera Division Women	1	LWB	7		#########	2024	45	Spain				Left	3	3	1	High/Medium	Lean (170-)	No	46800000		Whipped Cross, Rapid, Relentless	77	54	75	76	77	61	79	45	65
272078	/player/272078/grace-chanda/240002	24	2	22/09/2023	G. Chanda	Grace Chanda	ST, RW	79	82	23000000	1000	26	11/06/1997	160	55	116334	Madrid CFF W	2222	Primera Division Women	1	LS	22		#########	2028	147	Zambia				Right	3	3	1	High/Medium	Stocky (170-)	No	50000000		Power Shot, Pinged Pass, Rapid, Quick Step	85	80	67	80	35	75	50	82	70
227925	/player/227925/mackenzie-arnold/240002	24	2	22/09/2023	M. Arnold	Mackenzie Elizabeth Arnold	GK	79	81	14500000	850	29	25/02/1994	181	76	116014	West Ham United W	2216	Women's Super League	1	GK	1		#########	2024	195	Australia				Right	2	1	1	Medium/Medium	Normal (170-185)	Yes	31500000		Far Throw							15	13	8
246364	/player/246364/aldana-cometti/240002	24	2	22/09/2023	A. Cometti	Aldana Cometti	CB, RWB	79	81	18500000	1000	27	03/03/1996	166	56	116334	Madrid CFF W	2222	Primera Division Women	1	RCB	6		#########	2026	52	Argentina	113996	LCB	6	Right	3	2	1	High/Medium	Normal (170-)	Yes	40200000		Long Ball Pass, Jockey, Block, Slide Tackle, Bruiser, Aerial	62	30	54	63	80	78	28	25	81
228628	/player/228628/maitane-lopez-millan/240002	24	2	22/09/2023	Maitane	Maitane LÃ³pez MillÃ¡n	CDM, CM	79	80	17000000	1000	28	13/03/1995	175	61	116310	NJ/NY Gotham W	2221	NWSL	1	SUB	77		#########	2028	45	Spain				Right	3	3	1	High/Medium	Normal (170-185)	Yes	37000000		Pinged Pass, Long Ball Pass, Press Proven	70	70	76	74	78	82	75	69	81
243264	/player/243264/savannah-mccaskill/240002	24	2	22/09/2023	S. McCaskill	Savannah McCaskill	ST, CAM	79	80	21000000	1000	26	31/07/1996	163	65	116311	Angel City W	2221	NWSL	1	CAM	9		#########	2023	95	United States				Right	3	3	2	High/Medium	Stocky (170-)	Yes	45700000		Pinged Pass, Block, Slide Tackle, Bruiser	65	80	72	77	43	82	67	81	71
244059	/player/244059/katja-snoeijs/240002	24	2	22/09/2023	K. Snoeijs	Katja Snoeijs	ST	79	80	21000000	1000	26	31/08/1996	172	63	116016	Everton W	2216	Women's Super League	1	ST	25		#########	2024	34	Netherlands	113011	RS	27	Right	3	3	2	Medium/Medium	Normal (170-185)	Yes	45700000		Aerial	79	81	66	79	43	69	57	84	73
245826	/player/245826/risa-shimizu/240002	24	2	22/09/2023	R. Shimizu	æ¸…æ°´ æ¢¨ç´—	RB	79	80	18500000	1000	27	15/06/1996	160	47	116014	West Ham United W	2216	Women's Super League	1	RB	3		#########	2024	163	Japan				Right	3	3	2	High/Medium	Lean (170-)	No	40200000		Intercept	81	53	71	71	78	58	80	58	70
265243	/player/265243/noelle-maritz/240002	24	2	22/09/2023	N. Maritz	NoÃ«lle Maritz	RB, LB	79	80	18500000	1000	27	23/12/1995	165	58	116009	Arsenal W	2216	Women's Super League	1	SUB	16		#########	2024	47	Switzerland				Right	4	3	2	High/High	Normal (170-)	Yes	39300000			77	47	75	72	79	73	77	38	74
265304	/player/265304/katerina-svitkova/240002	24	2	22/09/2023	K. SvitkovÃ¡	KateÅ™ina SvitkovÃ¡	CAM, LW, CM	79	80	20000000	1000	27	20/03/1996	167	60	116010	Chelsea W	2216	Women's Super League	1	SUB	13		#########	2025	12	Czech Republic				Right	5	4	2	High/Medium	Normal (170-)	Yes	42500000		Power Shot, Technical	77	76	76	83	71	69	79	76	73
265893	/player/265893/julie-pasquereau/240002	24	2	22/09/2023	J. Pasquereau	Julie Pasquereau	CB	79	80	16500000	1000	28	08/07/1994	176	64	116040	Stade de Reims W	2218	Feminine Division 1	1	RCB	5		#########	2025	18	France				Right	3	2	1	Medium/Medium	Lean (170-185)	No	37500000		Long Ball Pass, Block, Aerial	56	38	66	60	80	78	47	33	82
265901	/player/265901/rachel-corboz/240002	24	2	22/09/2023	R. Corboz	Rachel Corboz	CM, CAM	79	80	20000000	1000	27	01/05/1996	165	58	116040	Stade de Reims W	2218	Feminine Division 1	1	LCM	10		#########	2025	95	United States				Right	4	3	1	Medium/Medium	Normal (170-)	Yes	45500000		Pinged Pass, Whipped Cross, Anticipate	60	74	80	80	64	64	77	73	49
265937	/player/265937/louise-fleury/240002	24	2	22/09/2023	L. Fleury	Louise Fleury	LM	79	80	21000000	1000	25	08/08/1997	167	59	116035	Paris W	2218	Feminine Division 1	1	SUB	28		#########	2025	18	France				Left	3	3	1	High/Medium	Lean (170-)	Yes	45700000		Rapid	81	73	75	78	44	66	73	75	56
267221	/player/267221/natalia-kuikka/240002	24	2	22/09/2023	N. Kuikka	Natalia Kuikka	RB	79	80	18500000	1000	27	01/12/1995	168	59	116302	Portland Thorns W	2221	NWSL	1	RB	14		#########	2023	17	Finland				Right	4	3	3	High/High	Normal (170-)	Yes	40200000		Tiki Taka, Block, Anticipate	78	52	70	74	76	71	76	46	71
272081	/player/272081/ana-gonzalez-rosa/240002	24	2	22/09/2023	Ana GonzÃ¡lez	Ana GonzÃ¡lez Rosa	CDM, CM	79	80	17000000	1000	28	26/03/1995	160	61	116334	Madrid CFF W	2222	Primera Division Women	1	LCM	20		#########	2028	45	Spain				Right	3	3	1	High/Medium	Stocky (170-)	Yes	37000000		Jockey, Block, Intercept, Slide Tackle, Bruiser, Relentless, Aerial	66	68	71	69	80	82	65	66	81
272115	/player/272115/leicy-santos/240002	24	2	22/09/2023	L. Santos	Leicy Santos	CAM, CM	79	80	20000000	1000	27	16/05/1996	160	61	116327	Atletico Madrid W	2222	Primera Division Women	1	SUB	10		#########	2028	56	Colombia				Right	4	3	3	High/Medium	Normal (170-)	Yes	43500000		Pinged Pass, Tiki Taka, Flair, Press Proven	74	74	80	80	59	74	80	75	60
226351	/player/226351/kristie-mewis/240002	24	2	22/09/2023	K. Mewis	Kristen Anne Mewis	CM	79	79	14000000	1000	32	25/02/1991	168	64	116310	NJ/NY Gotham W	2221	NWSL	1	LCM	19		#########	2024	95	United States				Left	3	4	2	High/Medium	Normal (170-)	No	29400000	#Acrobat	Chip Shot, Power Header, Pinged Pass, Long Ball Pass, Tiki Taka, Rapid, Quick Step	85	71	76	80	59	79	67	72	71
226358	/player/226358/steph-houghton/240002	24	2	22/09/2023	S. Houghton	Stephanie Jayne Houghton Darby	CB	79	79	4600000	700	35	23/04/1988	174	62	116017	Manchester City W	2216	Women's Super League	1	RCB	6		#########	2024	14	England				Right	3	2	3	Medium/Medium	Lean (170-185)	Yes	9700000		Long Ball Pass	61	50	65	64	80	78	50	37	80
226360	/player/226360/shuang-wang/240002	24	2	22/09/2023	Wang Shuang	çŽ‹éœœ	RW, CAM	79	79	17500000	1000	28	23/01/1995	165	59	116308	Racing Louisville W	2221	NWSL	1	RW	77		#########	2023	155	China PR				Left	4	3	3	High/Medium	Normal (170-)	No	36800000	#Acrobat	Technical, Flair, First Touch	85	78	74	79	42	71	72	78	77
227003	/player/227003/lina-hurtig/240002	24	2	22/09/2023	L. Hurtig	Lina Mona AndrÃ©a Hurtig	LW, ST	79	79	18500000	1000	27	05/09/1995	180	69	116009	Arsenal W	2216	Women's Super League	1	SUB	17		#########	2024	46	Sweden	113008	SUB	8	Right	4	4	3	Medium/High	Lean (170-185)	No	37900000		Finesse Shot, Trivela	78	78	74	78	48	76	78	78	82
227212	/player/227212/maria-de-alharilla-casado/240002	24	2	22/09/2023	MarÃ­a De Alharilla	MarÃ­a de Alharilla Casado Morente	RB	79	79	12000000	1000	32	13/11/1990	161	50	116333	Levante W	2222	Primera Division Women	1	SUB	17		#########	2024	45	Spain				Right	3	3	1	High/High	Normal (170-)	No	25200000		Slide Tackle, Bruiser	73	53	73	75	79	80	80	50	71
227381	/player/227381/janine-beckie/240002	24	2	22/09/2023	J. Beckie	Janine Elizabeth Beckie	LW, RW	79	79	17500000	1000	28	20/08/1994	172	61	116302	Portland Thorns W	2221	NWSL	1	RES	16		#########	2024	70	Canada	113000	SUB	16	Right	3	3	2	Medium/Medium	Lean (170-185)	Yes	36800000		Technical	86	74	75	78	44	66	77	75	64
227384	/player/227384/allysha-chapman/240002	24	2	22/09/2023	A. Chapman	Allysha Lyn Chapman	LB, CB	79	79	6500000	1000	34	25/01/1989	160	57	116306	Houston Dash W	2221	NWSL	1	LB	2		#########	2023	70	Canada	113000	LB	2	Left	3	2	2	Medium/Medium	Normal (170-)	Yes	13700000		Intercept, Anticipate	78	51	63	74	78	77	76	46	76
227734	/player/227734/lena-petermann/240002	24	2	22/09/2023	L. Petermann	Lena Petermann	ST	79	79	17500000	1000	29	05/02/1994	175	65	116020	Leicester City W	2216	Women's Super League	1	ST	9		#########	2024	21	Germany				Right	3	4	2	Medium/Medium	Lean (170-185)	Yes	38500000		Press Proven, Aerial	71	80	66	74	43	75	58	80	88
233155	/player/233155/claudia-zornoza-sanchez/240002	24	2	22/09/2023	Claudia Zornoza	Claudia Zornoza SÃ¡nchez	CM, CAM	79	79	14000000	1000	32	20/10/1990	164	56	116326	Real Madrid W	2222	Primera Division Women	1	RCM	21		#########	2024	45	Spain	113012	SUB	21	Left	3	3	2	High/Medium	Normal (170-)	No	29400000		Press Proven	74	76	77	80	62	74	65	78	48
233839	/player/233839/kristin-demann/240002	24	2	22/09/2023	K. Demann	Kristin Demann	CDM, CM, CB	79	79	14500000	1000	30	07/04/1993	169	63	115998	Wolfsburg W	2215	Bundesliga Women	1	SUB	17		#########	2024	21	Germany				Right	3	3	1	Medium/Medium	Normal (170-)	No	29700000		Power Header	66	43	70	66	78	81	41	29	76
233852	/player/233852/jackie-groenen/240002	24	2	22/09/2023	J. Groenen	Jackie NoÃ«lle Groenen	CM, CDM	79	79	17500000	1000	28	17/12/1994	165	60	116034	Paris Saint Germain W	2218	Feminine Division 1	1	LCM	14		#########	2025	34	Netherlands	113011	CDM	14	Right	4	3	2	Medium/Medium	Normal (170-)	Yes	36800000		Press Proven	79	65	80	82	71	71	79	59	59
235594	/player/235594/shelina-zadorsky/240002	24	2	22/09/2023	S. Zadorsky	Shelina Laura Zadorsky	CB	79	79	14500000	1000	30	24/10/1992	172	67	116011	Tottenham W	2216	Women's Super League	1	RCB	3		#########	2024	70	Canada	113000	SUB	4	Left	3	2	3	Medium/High	Normal (170-185)	Yes	30500000		Long Ball Pass, Jockey, Block	71	48	70	65	80	78	58	41	79
235962	/player/235962/nichelle-prince/240002	24	2	22/09/2023	N. Prince	Nichelle Patrice Prince	RW, CAM	79	79	17500000	1000	28	19/02/1995	163	65	116306	Houston Dash W	2221	NWSL	1	RES	8		#########	2024	70	Canada	113000	SUB	21	Right	3	3	2	Medium/Medium	Normal (170-)	Yes	36800000			85	74	72	79	40	58	74	80	68
238835	/player/238835/leticia-santos-de-oliveira/240002	24	2	22/09/2023	LetÃ­cia Santos	LetÃ­cia Santos de Oliveira	RB	79	79	16000000	1000	28	02/12/1994	158	55	115997	Eintracht Frankfurt W	2215	Bundesliga Women	1	SUB	2		#########	2024	54	Brazil				Right	3	4	1	High/Medium	Normal (170-)	No	33600000	#Acrobat	Trivela	86	41	69	75	76	71	71	31	61
240153	/player/240153/jessica-mcdonald/240002	24	2	22/09/2023	J. McDonald	Jessica McDonald	ST, LW	79	79	7500000	900	35	28/02/1988	182	68	116308	Racing Louisville W	2221	NWSL	1	SUB	14		#########	2023	95	United States				Right	3	4	2	High/Medium	Normal (170-185)	Yes	15800000		Finesse Shot, Chip Shot, Trivela, Long Throw	80	81	73	74	44	72	81	82	77
241182	/player/241182/gemma-gili-giner/240002	24	2	22/09/2023	Gemma Gili	Gemma Gili Giner	CM	79	79	17000000	1000	29	21/05/1994	167	58	116337	Sevilla W	2222	Primera Division Women	1	RCM	21		#########	2024	45	Spain				Right	3	3	1	Medium/Medium	Normal (170-)	No	37400000		Finesse Shot	64	71	74	76	74	78	51	71	65
246356	/player/246356/estefania-banini/240002	24	2	22/09/2023	E. Banini	EstefanÃ­a Romina Banini Ruiz	CM, LW	79	79	11000000	1000	33	21/06/1990	163	57	116327	Atletico Madrid W	2222	Primera Division Women	1	RCM	22		#########	2024	52	Argentina	113996	LM	22	Right	4	4	3	High/Medium	Normal (170-)	No	23100000		Finesse Shot, Dead Ball, Rapid, Flair, First Touch, Trivela	76	80	80	81	64	61	74	81	64
246359	/player/246359/florencia-bonsegundo/240002	24	2	22/09/2023	F. Bonsegundo	MarÃ­a Florencia Bonsegundo	CAM, CM	79	79	17000000	1000	29	14/07/1993	168	59	116334	Madrid CFF W	2222	Primera Division Women	1	CAM	10		#########	2026	52	Argentina	113996	LCM	15	Right	3	4	3	High/Medium	Normal (170-)	Yes	35700000		Pinged Pass, Technical, Flair, First Touch, Trivela	79	81	77	82	30	70	76	86	57
253437	/player/253437/marta-cardona-de-miguel/240002	24	2	22/09/2023	Marta Cardona	Marta Cardona de Miguel	RW, LW, CM	79	79	17500000	1000	28	26/05/1995	161	54	116327	Atletico Madrid W	2222	Primera Division Women	1	RW	9		#########	2024	45	Spain				Right	3	4	1	Medium/Medium	Normal (170-)	Yes	36800000		Finesse Shot, Technical	78	76	75	79	26	62	79	80	59
256302	/player/256302/ainhoa-vicente-moraza/240002	24	2	22/09/2023	Ainhoa Moraza	Ainhoa Vicente Moraza	RB, LB	79	79	17000000	1000	27	20/08/1995	166	53	116327	Atletico Madrid W	2222	Primera Division Women	1	SUB	3		#########	2027	45	Spain				Right	3	3	1	High/High	Lean (170-)	Yes	35700000		Jockey, Intercept	80	45	66	66	76	65	80	41	66
264890	/player/264890/jovana-damnjanovic/240002	24	2	22/09/2023	J. DamnjanoviÄ‡	Jovana DamnjanoviÄ‡	ST	79	79	18000000	1000	28	24/11/1994	170	64	115995	Bayern Munich W	2215	Bundesliga Women	1	SUB	9		#########	2025	51	Serbia				Right	3	3	1	High/Medium	Normal (170-)	No	37800000		Rapid	77	77	70	75	43	78	76	82	79
264901	/player/264901/maximiliane-rall/240002	24	2	22/09/2023	M. Rall	Maximiliane Rall	RB, RM	79	79	15500000	1000	29	18/11/1993	180	71	115995	Bayern Munich W	2215	Bundesliga Women	1	RB	8		#########	2024	21	Germany				Right	5	3	2	High/Medium	Lean (170-185)	No	32600000		Whipped Cross, Intercept, Rapid	72	69	77	77	76	77	81	72	80
265300	/player/265300/dagny-brynjarsdottir/240002	24	2	22/09/2023	D. BrynjarsdÃ³ttir	DagnÃ½ BrynjarsdÃ³ttir	CM, CDM, ST	79	79	14500000	1000	31	10/08/1991	179	66	116014	West Ham United W	2216	Women's Super League	1	SUB	10		#########	2024	24	Iceland	116428	LCM	10	Right	3	3	2	High/High	Lean (170-185)	Yes	30500000		Aerial	64	73	71	73	79	83	48	76	84
265855	/player/265855/andrea-lardez/240002	24	2	22/09/2023	A. Lardez	AndrÃ©a Lardez	RB, CB	79	79	15500000	1000	29	23/01/1994	164	58	116038	Bordeaux W	2218	Feminine Division 1	1	RB	23		#########	2024	18	France				Right	3	3	1	High/High	Lean (170-)	Yes	34100000	#Engine	Block, Intercept, Relentless	63	54	72	70	77	71	82	48	64
267281	/player/267281/arin-wright/240002	24	2	22/09/2023	A. Wright	Arin Wright	LB, LM	79	79	15000000	1000	30	25/12/1992	168	60	116305	Chicago Red Stars W	2221	NWSL	1	LB	3		#########	2023	95	United States				Right	3	3	2	High/High	Normal (170-)	No	31500000		Block, Intercept	66	52	67	74	80	76	76	48	77
267333	/player/267333/kristen-edmonds/240002	24	2	22/09/2023	K. Edmonds	Kristen Edmonds	CB, CDM	79	79	3100000	700	36	22/05/1987	163	54	116310	NJ/NY Gotham W	2221	NWSL	1	LCB	12		#########	2024	95	United States				Right	3	2	2	Medium/High	Lean (170-)	No	6500000		Anticipate	65	48	66	69	83	78	71	43	75
267359	/player/267359/ifeoma-onumonu/240002	24	2	22/09/2023	I. Onumonu	Ifeoma Chukwufumnay Onumonu	ST, LW	79	79	17500000	1000	29	25/02/1994	178	65	116310	NJ/NY Gotham W	2221	NWSL	1	SUB	25		#########	2025	133	Nigeria				Right	3	3	3	Medium/Medium	Normal (170-185)	Yes	36800000		Quick Step	88	77	65	74	40	77	51	79	74
267381	/player/267381/makenzy-doniak/240002	24	2	22/09/2023	M. Doniak	Makenzy Doniak	ST, RM	79	79	17500000	1000	29	25/02/1994	173	63	116312	San Diego Wave W	2221	NWSL	1	SUB	15		#########	2023	95	United States				Right	4	3	2	Medium/Medium	Normal (170-185)	No	36800000			79	80	71	75	41	69	73	81	73
267386	/player/267386/kristen-mcnabb/240002	24	2	22/09/2023	K. McNabb	Kristen Claire McNabb	LB, CB	79	79	15500000	1000	29	17/04/1994	164	57	116312	San Diego Wave W	2221	NWSL	1	LB	14		#########	2024	95	United States				Left	3	3	1	Low/High	Normal (170-)	No	32600000		Block	76	49	71	73	78	67	77	44	78
267497	/player/267497/shea-groom/240002	24	2	22/09/2023	S. Groom	Shea Ellese Groom	CAM, CM	79	79	17000000	1000	30	04/03/1993	168	60	116306	Houston Dash W	2221	NWSL	1	SUB	10		#########	2023	95	United States				Right	3	3	2	High/High	Normal (170-)	Yes	35700000		Relentless	80	73	78	77	46	64	76	76	62
269131	/player/269131/sanni-franssi/240002	24	2	22/09/2023	S. Franssi	Sanni Franssi	ST	79	79	18000000	1000	28	19/03/1995	174	65	116336	Real Sociedad W	2222	Primera Division Women	1	SUB	9		#########	2028	17	Finland				Right	4	3	1	Medium/Medium	Normal (170-185)	No	37800000		Rapid, Quick Step, Aerial	81	79	64	79	32	76	67	80	75
271568	/player/271568/jelena-cankovic/240002	24	2	22/09/2023	J. ÄŒankoviÄ‡	Jelena ÄŒankoviÄ‡	CM	79	79	18500000	1000	27	13/08/1995	162	57	116010	Chelsea W	2216	Women's Super League	1	SUB	28		#########	2025	51	Serbia				Left	3	4	1	High/Medium	Normal (170-)	No	37900000		Chip Shot, Power Shot, Long Ball Pass, Technical, Flair	73	79	75	81	59	71	65	79	69
272022	/player/272022/andreea-paraluta/240002	24	2	22/09/2023	A. PÄƒrÄƒluÈ›Äƒ	Andreea PÄƒrÄƒluÈ›Äƒ	GK	79	79	12500000	850	28	27/11/1994	172	63	116333	Levante W	2222	Primera Division Women	1	GK	13		#########	2024	39	Romania				Right	2	1	1	Medium/Medium	Normal (170-185)	No	26300000									11	8	13
269404	/player/269404/salma-celeste-paralluelo-ayingono/240002	24	2	22/09/2023	Salma Paralluelo	Salma Celeste Paralluelo Ayingono	LW, RW	78	90	33500000	650	19	13/11/2003	174	58	116325	Barcelona W	2222	Primera Division Women	1	SUB	7		#########	2026	45	Spain	113012	RW	18	Left	4	4	2	Medium/Medium	Lean (170-185)	No	75400000	#Speedster	Finesse Shot, Technical, Quick Step	93	77	71	79	43	70	68	80	60
262460	/player/262460/rosa-marquez-baena/240002	24	2	22/09/2023	Rosa MÃ¡rquez	Rosa MÃ¡rquez Baena	CM	78	88	31500000	850	22	22/12/2000	158	46	116330	Real Betis W	2222	Primera Division Women	1	LCM	10		#########	2025	45	Spain				Right	4	4	1	High/Medium	Normal (170-)	Yes	75600000		Finesse Shot, Pinged Pass, Tiki Taka, Jockey, Anticipate, Press Proven	83	71	76	80	71	72	63	73	48
264900	/player/264900/laurina-fazer/240002	24	2	22/09/2023	L. Fazer	Laurina Fazer	CM	78	88	30000000	550	19	13/10/2003	165	55	116034	Paris Saint Germain W	2218	Feminine Division 1	1	SUB	18		#########	2025	18	France	113003	SUB	4	Right	3	3	1	Medium/Medium	Lean (170-)	No	69000000	#Acrobat	Long Ball Pass, Technical	83	71	72	84	67	59	57	68	54
265340	/player/265340/jess-park/240002	24	2	22/09/2023	J. Park	Jessica Park	RW	78	88	31500000	800	21	21/10/2001	161	56	116017	Manchester City W	2216	Women's Super League	1	SUB	16		#########	2026	14	England				Right	3	4	2	High/Medium	Normal (170-)	Yes	72500000	#Dribbler	Technical, Flair, First Touch, Trickster, Quick Step, Trivela	84	70	71	83	41	58	70	74	49
272098	/player/272098/asun-martinez-salinas/240002	24	2	22/09/2023	Asun MartÃ­nez	Asun MartÃ­nez Salinas	RW, ST	78	88	31500000	800	21	20/02/2002	158	54	116339	Valencia W	2222	Primera Division Women	1	RW	20		#########	2025	45	Spain				Left	3	4	1	High/Medium	Normal (170-)	No	75600000		Technical, Flair, Trickster	84	77	73	81	41	79	71	80	65
258576	/player/258576/teresa-jose-abelleira-duenas/240002	24	2	22/09/2023	Tere Abelleira	Teresa JosÃ© Abelleira DueÃ±as	CM	78	86	31000000	850	23	09/01/2000	160	59	116326	Real Madrid W	2222	Primera Division Women	1	SUB	3		#########	2024	45	Spain	113012	RCM	3	Right	4	4	2	High/High	Normal (170-)	Yes	71300000		Finesse Shot, Pinged Pass, Tiki Taka, First Touch, Press Proven, Trivela	68	75	76	78	64	71	58	75	43
271945	/player/271945/oihane-hernandez-zurbano/240002	24	2	22/09/2023	Oihane HernÃ¡ndez	Oihane HernÃ¡ndez Zurbano	RB	78	86	30000000	800	23	04/05/2000	165	59	116326	Real Madrid W	2222	Primera Division Women	1	SUB	11		#########	2024	45	Spain				Right	4	3	1	High/Medium	Normal (170-)	Yes	69000000		Anticipate, Rapid	76	62	72	72	77	74	70	61	55
247724	/player/247724/julia-grosso/240002	24	2	22/09/2023	J. Grosso	Julia Angela Grosso	CM	78	85	28500000	850	22	29/08/2000	171	52	116280	Juventus W	603	Serie A Women	1	LCM	15		#########	2024	70	Canada	113000	LCM	7	Left	4	4	3	High/Medium	Lean (170-185)	Yes	65600000		Pinged Pass, Technical, Flair	75	61	78	82	62	71	65	60	56
264976	/player/264976/nikola-karczewska/240002	24	2	22/09/2023	N. Karczewska	Nikola Karczewska	ST	78	85	28500000	950	23	16/10/1999	183	68	115996	Bayer Leverkusen W	2215	Bundesliga Women	1	RES	28	Tottenham W		2024	37	Poland				Right	3	3	2	High/Medium	Normal (170-185)	Yes			Finesse Shot	74	79	64	74	37	72	58	81	80
246317	/player/246317/aniek-nouwen/240002	24	2	22/09/2023	A. Nouwen	Aniek Nouwen	CB	78	84	20000000	800	24	09/03/1999	175	70	116010	Chelsea W	2216	Women's Super League	1	SUB	3		#########	2025	34	Netherlands	113011	CB	2	Right	3	2	2	Low/High	Normal (170-185)	No	45000000	#Strength	Power Header, Long Ball Pass, Bruiser	55	50	57	58	78	82	38	40	76
265859	/player/265859/ella-palis/240002	24	2	22/09/2023	E. Palis	Ella Palis	CM, CDM	78	84	22000000	850	24	24/03/1999	164	56	116280	Juventus W	603	Serie A Women	1	SUB	14		#########	2028	18	France				Right	3	3	1	High/High	Lean (170-)	Yes	50600000	#Engine	Power Shot, Anticipate, Press Proven	65	70	71	76	75	75	56	67	55
266937	/player/266937/martina-lenzini/240002	24	2	22/09/2023	M. Lenzini	Martina Lenzini	CB, RB	78	84	20000000	800	24	23/07/1998	173	63	116280	Juventus W	603	Serie A Women	1	SUB	71		#########	2025	27	Italy				Right	3	2	1	Medium/Medium	Lean (170-185)	Yes	46000000		Long Throw	77	40	71	68	79	74	66	41	78
267274	/player/267274/zoe-morse/240002	24	2	22/09/2023	Z. Morse	Zoe Morse	CB, CM	78	84	19500000	850	25	01/04/1998	175	67	116013	Brighton & Hove Albion W	2216	Women's Super League	1	RCB	2		#########	2024	95	United States				Left	5	2	1	Medium/Medium	Normal (170-185)	Yes	44900000		Long Ball Pass	53	50	65	64	80	76	42	38	75
246208	/player/246208/chantelle-swaby/240002	24	2	22/09/2023	C. Swaby	Chantelle Swaby	CB	78	83	19000000	800	24	06/08/1998	180	70	116036	Fleury 91 W	2218	Feminine Division 1	1	LCB	4		#########	2024	82	Jamaica				Right	3	2	1	Medium/Medium	Normal (170-185)	No	41300000		Block, Anticipate	75	42	65	63	79	79	66	38	78
262458	/player/262458/maite-oroz-areta/240002	24	2	22/09/2023	Maite Oroz	Maite Oroz Areta	CM, CDM	78	83	20500000	950	25	25/03/1998	155	49	116326	Real Madrid W	2222	Primera Division Women	1	SUB	8		#########	2025	45	Spain				Right	4	4	1	High/Medium	Normal (170-)	Yes	44600000		Pinged Pass, Tiki Taka, Press Proven	77	65	74	83	63	73	61	70	48
265004	/player/265004/sarai-linder/240002	24	2	22/09/2023	S. Linder	Sarai Linder	RB	78	83	20000000	800	23	26/10/1999	173	63	115999	Hoffenheim W	2215	Bundesliga Women	1	RB	22		#########	2025	21	Germany				Right	2	2	1	Medium/Medium	Normal (170-185)	Yes	43500000		Long Ball Pass, Block, Intercept, Anticipate, Bruiser	75	52	70	74	77	69	73	50	72
265059	/player/265059/giovanna-hoffmann/240002	24	2	22/09/2023	G. Hoffmann	Giovanna Hoffmann	ST	78	83	21500000	950	24	20/09/1998	169	60	116002	Freiburg W	2215	Bundesliga Women	1	ST	27		#########	2024	21	Germany				Right	2	3	1	High/Medium	Normal (170-)	No	46800000			79	76	70	76	46	74	72	78	76
265247	/player/265247/jess-carter/240002	24	2	22/09/2023	J. Carter	Jessica Carter	CB, RB, LB	78	83	18500000	850	25	27/10/1997	165	70	116010	Chelsea W	2216	Women's Super League	1	LB	7		#########	2025	14	England	113002	LB	12	Right	3	2	3	Medium/High	Stocky (170-)	No	39300000		Block, Bruiser, Long Throw, Aerial	55	46	63	63	82	75	64	43	69
265903	/player/265903/sonia-ouchene/240002	24	2	22/09/2023	S. Ouchene	Sonia OuchÃ¨ne	CAM, CM	78	83	21000000	850	23	14/03/2000	158	52	116037	Montpellier W	2218	Feminine Division 1	1	CAM	8		#########	2025	18	France				Right	3	3	1	High/Medium	Normal (170-)	Yes	45700000		Technical, Trivela	67	69	78	80	62	68	69	73	51
265946	/player/265946/ally-prisock/240002	24	2	22/09/2023	A. Prisock	Ally Prisock	CB	78	83	18500000	900	26	18/01/1997	170	61	116306	Houston Dash W	2221	NWSL	1	SUB	23		#########	2024	95	United States				Right	2	3	1	Low/High	Lean (170-)	Yes	40200000			65	41	59	64	79	76	51	37	79
267227	/player/267227/yazmeen-ryan/240002	24	2	22/09/2023	Y. Ryan	Yazmeen Ryan	RW, CM	78	83	21000000	950	24	25/02/1999	168	66	116310	NJ/NY Gotham W	2221	NWSL	1	RW	18		#########	2025	95	United States				Right	3	3	2	High/Medium	Normal (170-)	Yes	45700000		Block	81	73	74	77	47	76	76	76	54
267264	/player/267264/sam-staab/240002	24	2	22/09/2023	S. Staab	Samantha Staab	CB	78	83	18500000	900	26	28/03/1997	168	64	116304	Washington Spirit W	2221	NWSL	1	LCB	3		#########	2025	95	United States				Left	3	2	1	High/Medium	Normal (170-)	Yes	40200000		Long Ball Pass, Slide Tackle, Bruiser, Long Throw	56	44	62	64	79	76	61	38	82
267318	/player/267318/savannah-demelo/240002	24	2	22/09/2023	S. DeMelo	Savannah DeMelo	CAM, CM	78	83	20500000	950	25	26/03/1998	163	57	116308	Racing Louisville W	2221	NWSL	1	LCM	7		#########	2026	95	United States	113009	SUB	9	Right	3	4	2	High/Medium	Normal (170-)	Yes	44600000		Anticipate, Technical, Trivela	65	73	77	80	48	65	74	74	57
271739	/player/271739/honoka-hayashi/240002	24	2	22/09/2023	H. Hayashi	æž— ç©‚ä¹‹é¦™	CM, CAM	78	83	20500000	950	25	19/05/1998	157	54	116014	West Ham United W	2216	Women's Super League	1	CAM	19		#########	2024	163	Japan				Right	5	3	3	High/Medium	Lean (170-)	No	44600000			78	70	78	80	62	56	73	63	57
272061	/player/272061/paola-ulloa-jimenez/240002	24	2	22/09/2023	Paola Ulloa	Paola Ulloa JimÃ©nez	GK	78	83	16000000	750	26	26/12/1996	164	60	116334	Madrid CFF W	2222	Primera Division Women	1	GK	1		#########	2028	45	Spain				Right	2	1	1	Medium/Medium	Normal (170-)	Yes	34800000									11	7	11
272079	/player/272079/aida-esteve-quintero/240002	24	2	22/09/2023	Aida Esteve	Aida Esteve Quintero	CM	78	83	21500000	850	22	12/03/2001	170	59	116334	Madrid CFF W	2222	Primera Division Women	1	SUB	15		#########	2028	45	Spain				Left	3	2	1	Medium/Medium	Lean (170-)	No	46800000		Press Proven	69	71	77	78	70	63	68	71	54
264946	/player/264946/signe-bruun/240002	24	2	22/09/2023	S. Bruun	Signe KallesÃ¸e Bruun	ST	78	82	20000000	1000	25	06/04/1998	178	68	116326	Real Madrid W	2222	Primera Division Women	1	ST	9		#########	2024	13	Denmark				Right	3	3	1	Medium/Medium	Normal (170-185)	No	43500000	#Strength	Aerial	63	77	63	72	45	79	59	79	85
265078	/player/265078/riola-xhemaili/240002	24	2	22/09/2023	R. Xhemaili	Riola Xhemaili	CAM, CM	78	82	20000000	750	20	05/03/2003	172	61	115998	Wolfsburg W	2215	Bundesliga Women	1	CAM	27		#########	2026	47	Switzerland				Right	3	3	1	High/Medium	Normal (170-185)	Yes	42500000		Technical	73	73	74	78	56	71	58	76	56
266939	/player/266939/amanda-nilden/240002	24	2	22/09/2023	A. NildÃ©n	Amanda NildÃ©n	LB	78	82	18500000	800	24	07/08/1998	168	59	116280	Juventus W	603	Serie A Women	1	SUB	5		#########	2025	46	Sweden	113008	SUB	5	Left	4	3	1	High/Medium	Normal (170-)	Yes	40200000			79	54	73	72	76	71	68	58	72
243379	/player/243379/zecira-musovic/240002	24	2	22/09/2023	Z. MuÅ¡oviÄ‡	ZeÄ‡ira MuÅ¡oviÄ‡	GK	78	81	14000000	750	27	26/05/1996	180	73	116010	Chelsea W	2216	Women's Super League	1	SUB	1		#########	2025	46	Sweden	113008	GK	21	Right	2	1	2	Medium/Medium	Normal (170-185)	Yes	29800000									16	9	15
246286	/player/246286/nahikari-garcia-perez/240002	24	2	22/09/2023	Nahikari	Nahikari GarcÃ­a PÃ©rez	ST	78	81	18500000	1000	26	10/03/1997	161	53	116328	Athletic Bilbao W	2222	Primera Division Women	1	ST	7		#########	2025	45	Spain				Right	3	4	1	Medium/Medium	Normal (170-)	Yes	40200000			75	78	68	79	23	69	60	80	78
263012	/player/263012/millie-turner/240002	24	2	22/09/2023	M. Turner	Millie Turner	CB, CDM	78	81	16500000	900	26	07/07/1996	170	62	116012	Manchester United W	2216	Women's Super League	1	LCB	21		#########	2025	14	England				Right	4	2	1	Medium/Medium	Lean (170-)	No	35900000		Block	59	50	63	63	78	77	35	49	73
265040	/player/265040/barbora-votikova/240002	24	2	22/09/2023	B. VotÃ­kovÃ¡	Barbora VotÃ­kovÃ¡	GK	78	81	14000000	750	26	13/09/1996	178	67	116011	Tottenham W	2216	Women's Super League	1	SUB	1		#########	2025	12	Czech Republic				Right	2	1	1	Medium/Medium	Normal (170-185)	No	30500000									14	10	13
265274	/player/265274/kirsty-hanson/240002	24	2	22/09/2023	K. Hanson	Kirsty Hanson	LW, RW, CAM	78	81	18500000	1000	25	17/04/1998	163	58	116015	Aston Villa W	2216	Women's Super League	1	LW	20		#########	2025	42	Scotland	113984	SUB	10	Right	5	4	2	High/High	Normal (170-)	No	40200000		Incisive Pass, Anticipate, Rapid	80	74	77	78	57	72	77	75	43
265295	/player/265295/megan-walsh/240002	24	2	22/09/2023	M. Walsh	Megan Walsh	GK	78	81	13000000	800	28	12/11/1994	172	64	116014	West Ham United W	2216	Women's Super League	1	SUB	25		#########	2023	25	Republic of Ireland				Right	3	1	1	Medium/Medium	Normal (170-185)	Yes	28300000		Footwork							21	7	8
267267	/player/267267/emily-boyd/240002	24	2	22/09/2023	E. Boyd	Emily Boyd	GK	78	81	14000000	750	26	25/07/1996	173	70	116305	Chicago Red Stars W	2221	NWSL	1	SUB	21		#########	2023	95	United States				Right	2	1	1	Medium/Medium	Stocky (170-185)	No	30500000									14	10	11
268989	/player/268989/manon-heil/240002	24	2	22/09/2023	M. Heil	Manon Heil	GK	78	81	14000000	750	26	11/03/1997	173	69	116036	Fleury 91 W	2218	Feminine Division 1	1	GK	16		#########	2025	18	France				Right	2	1	1	Medium/Medium	Stocky (170-185)	No	30500000									15	9	11
272159	/player/272159/irina-priscilla-uribe-garcia/240002	24	2	22/09/2023	Irina Uribe	Irina Priscilla Uribe GarcÃ­a	LW, ST	78	81	19000000	950	24	29/07/1998	170	60	131125	Levante Las Planas W	2222	Primera Division Women	1	LW	7		#########	2024	45	Spain				Right	4	4	1	High/Medium	Normal (170-)	Yes	43200000		Chip Shot, Technical, First Touch, Trickster	76	79	75	81	43	77	65	85	70
236648	/player/236648/aissatou-tounkara/240002	24	2	22/09/2023	A. Tounkara	AÃ¯ssatou Tounkara	CB	78	80	14000000	950	28	16/03/1995	174	60	116034	Paris Saint Germain W	2218	Feminine Division 1	1	RCB	23		#########	2025	18	France	113003	SUB	14	Right	2	2	2	Medium/Medium	Lean (170-185)	Yes	30500000			65	35	58	62	79	77	42	32	78
243771	/player/243771/abby-smith/240002	24	2	22/09/2023	A. Smith	Abby Smith	GK	78	80	11500000	800	29	04/10/1993	173	66	116310	NJ/NY Gotham W	2221	NWSL	1	GK	4		#########	2025	95	United States				Right	2	1	2	Medium/Medium	Normal (170-185)	No	25000000									16	7	15
264999	/player/264999/martina-tufekovic/240002	24	2	22/09/2023	M. TufekoviÄ‡	Martina TufekoviÄ‡	GK	78	80	12000000	800	28	16/07/1994	170	60	115999	Hoffenheim W	2215	Bundesliga Women	1	GK	1		#########	2025	21	Germany				Right	2	1	1	Medium/Medium	Normal (170-)	Yes	26100000									11	16	12
227404	/player/227404/quinn/240002	24	2	22/09/2023	Quinn	Quinn Quinn	CDM	78	79	14500000	900	27	11/08/1995	175	62	116300	OL Reign W	2221	NWSL	1	SUB	5		#########	2024	70	Canada	113000	RCM	5	Right	3	3	2	Medium/Medium	Unique	Yes	31500000		Long Ball Pass	46	46	69	67	78	74	44	36	67
227780	/player/227780/ivana-andres-sanz/240002	24	2	22/09/2023	Ivana AndrÃ©s	Ivana AndrÃ©s Sanz	CB	78	79	13500000	950	28	13/07/1994	163	60	116326	Real Madrid W	2222	Primera Division Women	1	LCB	5		#########	2024	45	Spain	113012	SUB	5	Right	3	2	3	Medium/High	Normal (170-)	Yes	29400000		Slide Tackle, Bruiser	65	37	59	73	79	75	46	30	78
241847	/player/241847/joelle-wedemeyer/240002	24	2	22/09/2023	J. Wedemeyer	Marie-Joelle Wedemeyer	RB, CB	78	79	15000000	900	26	12/08/1996	169	70	115998	Wolfsburg W	2215	Bundesliga Women	1	SUB	24		#########	2024	21	Germany				Right	3	2	1	Medium/High	Lean (170-)	No	31900000			72	30	61	63	79	72	66	23	77
267220	/player/267220/kelli-hubly/240002	24	2	22/09/2023	K. Hubly	Kelli Hubly	CB	78	79	13500000	950	28	09/08/1994	173	65	116302	Portland Thorns W	2221	NWSL	1	RCB	20		#########	2024	95	United States				Right	3	2	2	Medium/High	Normal (170-185)	Yes	29400000		Anticipate, Rapid	59	41	65	64	80	76	75	42	82
226320	/player/226320/morgan-gautrat/240002	24	2	22/09/2023	M. Gautrat	Morgan Gautrat	CDM, CM	78	78	12000000	900	30	26/02/1993	168	61	116309	Kansas City W	2221	NWSL	1	LDM	2		#########	2024	95	United States				Right	3	4	3	Medium/High	Normal (170-)	Yes	25200000		Long Ball Pass	49	63	72	71	79	70	58	59	73
226355	/player/226355/pauline-bremer/240002	24	2	22/09/2023	P. Bremer	Pauline-Marie Bremer	ST, RM	78	78	15000000	1000	27	10/04/1996	170	65	116013	Brighton & Hove Albion W	2216	Women's Super League	1	ST	8		#########	2025	21	Germany				Right	4	3	1	Medium/Medium	Normal (170-)	No	31500000		Power Header	75	75	68	75	36	77	70	78	81
227118	/player/227118/lydia-williams/240002	24	2	22/09/2023	L. Williams	Lydia Grace Yilkari Williams	GK	78	78	1600000	500	35	13/05/1988	175	63	116013	Brighton & Hove Albion W	2216	Women's Super League	1	GK	25		#########	2024	195	Australia				Right	2	1	3	Medium/Medium	Normal (170-185)	Yes	3400000									14	13	7
227137	/player/227137/hayley-raso/240002	24	2	22/09/2023	H. Raso	Hayley Emma Raso	RW, CAM	78	78	14000000	1000	28	05/09/1994	162	57	116326	Real Madrid W	2222	Primera Division Women	1	SUB	15		#########	2028	195	Australia				Right	4	3	2	High/Medium	Normal (170-)	Yes	29400000	#Speedster, #Acrobat	Finesse Shot, Rapid, Quick Step	92	71	69	82	34	60	65	75	41
227264	/player/227264/demi-stokes/240002	24	2	22/09/2023	D. Stokes	Demi Lee Courtney Stokes	LB	78	78	10000000	900	31	12/12/1991	159	56	116017	Manchester City W	2216	Women's Super League	1	SUB	3		#########	2024	14	England				Left	3	4	3	High/Medium	Normal (170-)	Yes	21000000		Trivela	87	43	71	80	73	76	71	40	69
227349	/player/227349/laetitia-philippe/240002	24	2	22/09/2023	L. Philippe	LaÃ«titia Marie Philippe	GK	78	78	7000000	750	32	30/04/1991	173	61	116416	Le Havre W	2218	Feminine Division 1	1	GK	16		#########	2024	18	France				Right	3	1	1	Medium/Medium	Lean (170-185)	Yes	15400000									21	18	14
227355	/player/227355/julie-soyer/240002	24	2	22/09/2023	J. Soyer	Julie Soyer	RB, LB	78	78	3100000	650	38	30/06/1985	166	60	116035	Paris W	2218	Feminine Division 1	1	RB	27		#########	2024	18	France				Right	4	3	1	High/Medium	Normal (170-)	No	6500000	#TacticianÂ		53	58	70	68	82	70	71	49	72
227466	/player/227466/kenti-robles/240002	24	2	22/09/2023	K. Robles	Vaitiare Kenti Robles Salas	RB	78	78	9500000	900	32	15/02/1991	163	59	116326	Real Madrid W	2222	Primera Division Women	1	RB	2		#########	2024	83	Mexico	113010	RB	2	Right	2	3	3	High/Medium	Lean (170-)	No	20000000		Long Ball Pass, Whipped Cross, Bruiser	67	61	72	73	79	77	69	50	70
227775	/player/227775/amanda-sampedro-bustos/240002	24	2	22/09/2023	Amanda Sampedro	Amanda Sampedro Bustos	CAM, CM	78	78	13500000	1000	30	26/06/1993	161	55	116337	Sevilla W	2222	Primera Division Women	1	CAM	8		#########	2028	45	Spain				Right	4	3	3	High/Medium	Normal (170-)	Yes	29700000		Finesse Shot, Dead Ball, Incisive Pass, Whipped Cross, First Touch, Press Proven, Trivela	75	76	79	78	72	80	73	75	81
233337	/player/233337/erin-nayler/240002	24	2	22/09/2023	E. Nayler	Erin Nicole Nayler	GK	78	78	7500000	750	31	17/04/1992	175	68	115995	Bayern Munich W	2215	Bundesliga Women	1	RES	29		#########	2024	198	New Zealand				Right	3	1	2	Medium/Medium	Lean (170-185)	Yes	15800000									18	14	15
233343	/player/233343/ali-riley/240002	24	2	22/09/2023	A. Riley	Alexandra Lowe Riley	RB, LB	78	78	4300000	650	35	30/10/1987	163	56	116311	Angel City W	2221	NWSL	1	RB	5		#########	2025	198	New Zealand				Right	3	3	3	Medium/High	Normal (170-)	No	9000000		Block, Anticipate	78	58	72	76	74	78	77	48	70
233752	/player/233752/shanice-van-de-sanden/240002	24	2	22/09/2023	S. van de Sanden	Shanice Janice van de Sanden	RM	78	78	13500000	1000	30	02/10/1992	168	65	116343	Liverpool W	2216	Women's Super League	1	RM	19		#########	2024	34	Netherlands				Right	3	4	2	Medium/Low	Normal (170-)	Yes	29700000		Rapid, Quick Step, Trivela	86	70	73	78	37	72	77	72	60
233757	/player/233757/merel-van-dongen/240002	24	2	22/09/2023	M. van Dongen	Merel Didi van Dongen	CB, LB	78	78	11500000	900	30	11/02/1993	170	64	116327	Atletico Madrid W	2222	Primera Division Women	1	SUB	4		#########	2024	34	Netherlands	113011	SUB	4	Left	2	3	2	High/Medium	Normal (170-)	Yes	24200000		Block	65	56	71	74	79	78	76	49	77
241844	/player/241844/sara-bjork-gunnarsdottir/240002	24	2	22/09/2023	S. GunnarsdÃ³ttir	Sara BjoÌˆrk GunnarsdÃ³ttir	CM	78	78	11000000	1000	32	29/09/1990	175	67	116280	Juventus W	603	Serie A Women	1	SUB	77		#########	2024	24	Iceland				Right	3	3	3	Medium/Medium	Normal (170-185)	No	23100000			70	69	74	74	74	80	59	69	77
243770	/player/243770/mccall-zerboni/240002	24	2	22/09/2023	M. Zerboni	McCall RaNae Zerboni	CDM, CM	78	78	2800000	650	36	13/12/1986	163	58	116310	NJ/NY Gotham W	2221	NWSL	1	RCM	7		#########	2023	95	United States				Right	4	3	2	Medium/High	Normal (170-)	No	5900000		Long Ball Pass	54	61	69	72	76	77	48	56	64
244301	/player/244301/lisa-schmitz/240002	24	2	22/09/2023	L. Schmitz	Lisa Schmitz	GK	78	78	7500000	750	31	04/05/1992	174	65	115998	Wolfsburg W	2215	Bundesliga Women	1	SUB	22		#########	2025	21	Germany				Right	3	1	1	Medium/Medium	Normal (170-185)	No	15400000		Footwork							16	10	16
245871	/player/245871/lee-gibson/240002	24	2	22/09/2023	L. Gibson	Lee Alexander	GK	78	78	7500000	750	31	23/09/1991	170	65	131363	Glasgow City W	607	Scottish Premier League Women	1	GK	29		#########	2026	42	Scotland	113984	GK	1	Right	2	1	2	Medium/Medium	Normal (170-)	No	16500000		Footwork							11	10	14
245878	/player/245878/lisa-evans/240002	24	2	22/09/2023	L. Evans	Lisa Catherine Evans	RW, ST, RM	78	78	11500000	1000	31	21/05/1992	166	54	116014	West Ham United W	2216	Women's Super League	1	RW	7		#########	2024	42	Scotland	113984	SUB	11	Right	3	4	3	Medium/Medium	Lean (170-)	Yes	24200000		Whipped Cross, Trivela	84	71	74	81	46	58	77	70	47
246029	/player/246029/geum-min-lee/240002	24	2	22/09/2023	Lee Geum Min	ì´ê¸ˆë¯¼ Geum Min Lee	ST, CAM	78	78	14000000	1000	29	07/04/1994	169	60	116013	Brighton & Hove Albion W	2216	Women's Super League	1	CAM	9		#########	2024	167	Korea Republic				Right	3	3	2	Medium/High	Normal (170-)	No	29400000		Pinged Pass, Flair, First Touch	80	77	72	79	37	68	70	77	71
261852	/player/261852/jessica-silva/240002	24	2	22/09/2023	JÃ©ssica Silva	JÃ©ssica da Silva	ST, RW	78	78	14500000	1000	28	11/12/1994	170	53	131358	SL Benfica W	10003	1st Division Women	1	RS	11		#########	2025	38	Portugal	115682	RS	10	Right	4	5	1	High/Medium	Lean (170-)	No	31900000	#Dribbler	Technical, Flair, Trickster, Quick Step, Trivela	82	76	71	85	33	65	65	78	72
264967	/player/264967/katarzyna-kiedrzynek/240002	24	2	22/09/2023	K. Kiedrzynek	Katarzyna Kiedrzynek	GK	78	78	7000000	750	32	19/03/1991	180	67	116034	Paris Saint Germain W	2218	Feminine Division 1	1	SUB	1		#########	2025	37	Poland				Right	3	1	1	Medium/Medium	Lean (170-185)	No	14700000									9	6	7
265093	/player/265093/manjou-wilde/240002	24	2	22/09/2023	M. Wilde	Manjou Wilde	CM, RM	78	78	14000000	1000	28	19/04/1995	165	57	116003	KÃ¶ln W	2215	Bundesliga Women	1	LCM	7		#########	2024	21	Germany				Right	3	3	1	High/Medium	Normal (170-)	No	30800000		Finesse Shot	68	67	74	76	72	66	59	72	53
265341	/player/265341/laura-coombs/240002	24	2	22/09/2023	L. Coombs	Laura Coombs	CM, CAM	78	78	11000000	1000	32	29/06/1991	164	58	116017	Manchester City W	2216	Women's Super League	1	RCM	7		#########	2025	14	England				Right	3	4	2	Medium/Medium	Lean (170-)	No	23100000		Anticipate	69	77	74	76	68	62	58	79	45
265854	/player/265854/sarah-puntigam/240002	24	2	22/09/2023	S. Puntigam	Sarah Puntigam	CB, CM	78	78	11500000	900	30	13/10/1992	173	69	116306	Houston Dash W	2221	NWSL	1	SUB	17		#########	2023	4	Austria				Left	3	3	1	Medium/High	Normal (170-185)	Yes	24200000		Long Ball Pass, Whipped Cross, Intercept, Technical, Relentless, Aerial	45	59	76	76	79	83	57	52	71
267376	/player/267376/dani-weatherholt/240002	24	2	22/09/2023	D. Weatherholt	Dani Weatherholt	CDM, CM	78	78	12000000	950	29	17/03/1994	173	65	116311	Angel City W	2221	NWSL	1	LDM	17		#########	2023	95	United States				Right	3	3	2	Medium/High	Normal (170-185)	Yes	25200000		Long Ball Pass, Bruiser, Aerial	55	55	67	69	78	76	43	51	67
271867	/player/271867/yvonne-zielinski/240002	24	2	22/09/2023	Y. Zielinski	Yvonne Zielinski	LM	78	78	9000000	1000	33	01/12/1989	167	60	131106	MSV Duisburg W	2215	Bundesliga Women	1	LM	17		#########	2024	21	Germany				Right	3	3	1	Medium/Medium	Normal (170-)	No	19800000		Slide Tackle, Technical	74	71	75	75	59	65	76	80	49
272050	/player/272050/cristina-martin-prieto/240002	24	2	22/09/2023	MartÃ­n-Prieto	Cristina MartÃ­n-Prieto	ST	78	78	14000000	1000	30	14/03/1993	173	74	116337	Sevilla W	2222	Primera Division Women	1	ST	19		#########	2028	45	Spain				Right	3	3	1	High/Medium	Stocky (170-185)	Yes	30800000		Power Shot, Power Header, Press Proven, Aerial	71	79	69	75	51	85	66	81	80
272202	/player/272202/iris-arnaiz-gil/240002	24	2	22/09/2023	Iris Arnaiz	Iris Arnaiz Gil	CDM, CM	78	78	12000000	950	29	18/05/1994	168	60	116336	Real Sociedad W	2222	Primera Division Women	1	CDM	5		#########	2024	45	Spain				Right	3	3	1	Medium/Medium	Normal (170-)	Yes	25200000		Rapid	69	67	73	73	79	77	71	60	80
271943	/player/271943/enith-salon-marcuello/240002	24	2	22/09/2023	Enith SalÃ³n	Enith SalÃ³n Marcuello	GK	77	88	20500000	500	21	24/09/2001	167	59	116339	Valencia W	2222	Primera Division Women	1	GK	1		#########	2025	45	Spain	113012	SUB	13	Right	2	1	1	Medium/Medium	Normal (170-)	Yes	49200000		Footwork							12	8	11
272056	/player/272056/inma-gabarro-romero/240002	24	2	22/09/2023	Inma Gabarro	Inma Gabarro Romero	LW, RW	77	88	23000000	750	20	05/11/2002	166	57	116337	Sevilla W	2222	Primera Division Women	1	RW	10		#########	2024	45	Spain				Right	3	4	1	High/Medium	Normal (170-)	Yes	55200000		Chip Shot, Technical	86	75	71	77	52	71	68	82	75
261843	/player/261843/andreia-de-jesus-jacinto/240002	24	2	22/09/2023	Andreia Jacinto	Andreia de Jesus Jacinto	CM	77	87	23500000	700	21	08/06/2002	169	59	116336	Real Sociedad W	2222	Primera Division Women	1	RCM	8		#########	2027	38	Portugal	115682	SUB	6	Right	3	3	1	Medium/Medium	Normal (170-)	No	54100000		Pinged Pass, Long Ball Pass, Press Proven	71	68	72	76	63	70	65	75	48
264989	/player/264989/gia-corley/240002	24	2	22/09/2023	G. Corley	Gia Corley	CM, CAM	77	87	23500000	700	21	20/05/2002	159	55	115999	Hoffenheim W	2215	Bundesliga Women	1	SUB	10		#########	2024	95	United States				Right	2	3	1	Medium/Medium	Normal (170-)	No	54100000		Chip Shot, Block	66	67	74	75	62	68	64	66	58
272123	/player/272123/nerea-nevado-gomez/240002	24	2	22/09/2023	Nerea Nevado	Nerea Nevado GÃ³mez	LB, LM	77	87	22500000	750	22	27/04/2001	160	55	116328	Athletic Bilbao W	2222	Primera Division Women	1	LB	17		#########	2025	45	Spain				Left	2	3	1	Medium/Medium	Normal (170-)	Yes	51800000		Block	79	60	74	70	74	72	70	61	73
272163	/player/272163/elena-julve-perez/240002	24	2	22/09/2023	Elena Julve	Elena Julve PÃ©rez	RW, LW	77	87	23500000	900	22	08/12/2000	154	45	131125	Levante Las Planas W	2222	Primera Division Women	1	RW	11		#########	2024	45	Spain				Right	4	4	1	High/Medium	Lean (170-)	Yes	56400000		Incisive Pass, Whipped Cross, Technical, First Touch, Trickster, Quick Step	80	74	72	81	60	63	69	75	67
272206	/player/272206/ana-tejada-jimenez/240002	24	2	22/09/2023	Ana Tejada	Ana Tejada JimÃ©nez	CB	77	87	22000000	600	21	02/06/2002	173	69	116336	Real Sociedad W	2222	Primera Division Women	1	RCB	3		#########	2025	45	Spain				Right	2	2	1	Medium/Medium	Normal (170-185)	Yes	50600000		Block, Intercept, Slide Tackle	76	57	68	69	78	71	63	58	77
272207	/player/272207/alejandra-bernabe-de-santiago/240002	24	2	22/09/2023	Alejandra BernabÃ©	Alejandra BernabÃ© de Santiago	LB	77	87	22500000	600	21	12/11/2001	161	59	116336	Real Sociedad W	2222	Primera Division Women	1	LB	23	Chelsea W		2024	45	Spain				Left	3	3	1	High/Medium	Normal (170-)	Yes			Jockey, Intercept	76	54	69	73	76	75	69	55	65
272225	/player/272225/paola-hernandez-diaz/240002	24	2	22/09/2023	Paola HernÃ¡ndez	Paola HernÃ¡ndez DÃ­az	CM	77	87	23000000	700	20	25/07/2002	163	57	116332	UDG Tenerife W	2222	Primera Division Women	1	RCM	6		#########	2028	45	Spain				Right	3	3	1	Medium/Medium	Normal (170-)	Yes	55200000		Press Proven	73	75	75	79	70	58	70	80	69
264891	/player/264891/lea-karolina-vilhjalmsdottir/240002	24	2	22/09/2023	L. VilhjÃ¡lmsdÃ³ttir	Lea KarÃ³lÃ­na VilhjÃ¡lmsdÃ³ttir	RM	77	86	23500000	700	21	08/08/2001	177	68	115996	Bayer Leverkusen W	2215	Bundesliga Women	1	RM	18	Bayern Munich W		2024	24	Iceland	116428	RM	8	Right	3	3	1	Medium/Medium	Lean (170-185)	No				76	65	77	75	51	69	79	62	51
264950	/player/264950/shekiera-martinez/240002	24	2	22/09/2023	S. Martinez	Shekiera Martinez	ST, RW	77	86	24000000	750	21	04/07/2001	163	60	115997	Eintracht Frankfurt W	2215	Bundesliga Women	1	SUB	9		#########	2024	21	Germany				Right	3	3	1	High/Low	Stocky (170-)	No	55200000		Technical, Flair, Quick Step	80	73	69	78	44	73	59	77	72
253435	/player/253435/laia-aleixandri-lopez/240002	24	2	22/09/2023	Laia Aleixandri	Laia Aleixandri LÃ³pez	CB, RB	77	85	22000000	750	22	25/08/2000	170	55	116017	Manchester City W	2216	Women's Super League	1	SUB	4		#########	2025	45	Spain				Right	4	2	2	Medium/High	Lean (170-)	Yes	50600000			74	28	58	52	78	73	59	25	76
261855	/player/261855/francisca-ramos-nazareth-sousa/240002	24	2	22/09/2023	Kika Nazareth	Francisca Ramos Ribeiro Nazareth Sousa	CAM, CM, ST	77	85	23000000	700	20	17/11/2002	170	67	131358	SL Benfica W	10003	1st Division Women	1	CAM	10		#########	2025	38	Portugal	115682	CAM	20	Right	4	4	1	Medium/Medium	Lean (170-)	No	55200000		Chip Shot, Pinged Pass, Technical, Flair	79	73	75	79	47	66	67	75	69
263009	/player/263009/hannah-hampton/240002	24	2	22/09/2023	H. Hampton	Hannah Hampton	GK	77	85	20500000	550	22	16/11/2000	175	64	116010	Chelsea W	2216	Women's Super League	1	RES	23		#########	2026	14	England				Right	3	1	2	Medium/Medium	Normal (170-185)	Yes	46100000									22	8	9
264922	/player/264922/kristin-kogel/240002	24	2	22/09/2023	K. KÃ¶gel	Kristin KÃ¶gel	ST, LM	77	85	23500000	900	23	21/09/1999	157	54	115996	Bayer Leverkusen W	2215	Bundesliga Women	1	LM	11		#########	2024	21	Germany				Left	4	3	1	High/Medium	Normal (170-)	Yes	54100000		Rapid	80	74	71	76	39	64	69	78	72
265025	/player/265025/selina-cerci/240002	24	2	22/09/2023	S. Cerci	Selina Cerci	ST	77	85	23500000	900	23	31/05/2000	171	63	116003	KÃ¶ln W	2215	Bundesliga Women	1	LS	29		#########	2024	21	Germany				Right	4	4	1	High/Medium	Normal (170-185)	Yes	56400000		Technical, Flair	76	76	71	75	53	78	70	79	79
265060	/player/265060/greta-stegemann/240002	24	2	22/09/2023	G. Stegemann	Greta Stegemann	CB	77	85	22000000	750	22	12/02/2001	171	64	116002	Freiburg W	2215	Bundesliga Women	1	LCB	16		#########	2024	21	Germany				Right	2	2	1	Medium/High	Normal (170-185)	No	50600000		Power Header, Long Ball Pass	59	49	65	64	78	78	45	44	80
271944	/player/271944/maria-mendez-fernandez/240002	24	2	22/09/2023	Maria MÃ©ndez	MarÃ­a MÃ©ndez FernÃ¡ndez	CB	77	85	22000000	750	22	10/04/2001	170	60	116333	Levante W	2222	Primera Division Women	1	LCB	4		#########	2025	45	Spain				Right	2	2	1	Medium/Medium	Normal (170-)	Yes	50600000		Jockey	71	55	67	64	78	75	60	57	70
272114	/player/272114/hanna-lundkvist/240002	24	2	22/09/2023	H. Lundkvist	Hanna Lundkvist	RB, LB	77	85	22000000	600	20	17/07/2002	167	62	116327	Atletico Madrid W	2222	Primera Division Women	1	SUB	12		#########	2024	46	Sweden	113008	SUB	28	Right	3	3	1	High/Medium	Lean (170-)	No	50600000		Anticipate	77	58	72	70	76	76	77	60	77
258704	/player/258704/julie-thibaud/240002	24	2	22/09/2023	J. Thibaud	Julie Thibaud	CB	77	84	19000000	800	25	20/04/1998	167	64	116020	Leicester City W	2216	Women's Super League	1	SUB	17		#########	2024	18	France				Right	2	2	1	Medium/High	Normal (170-)	Yes	45600000		Block, Intercept, Aerial	42	47	56	62	80	76	39	42	77
265845	/player/265845/ines-belloumou/240002	24	2	22/09/2023	I. Belloumou	InÃ¨s Belloumou	LB, LM	77	84	20500000	750	22	21/06/2001	160	55	115995	Bayern Munich W	2215	Bundesliga Women	1	SUB	3		#########	2025	18	France				Left	2	3	1	High/Medium	Normal (170-)	Yes	47200000		Anticipate, Technical	78	52	66	70	74	70	73	49	58
266401	/player/266401/jaelin-howell/240002	24	2	22/09/2023	J. Howell	Jaelin Marie Howell	CDM	77	84	20000000	750	23	21/11/1999	173	64	116308	Racing Louisville W	2221	NWSL	1	CDM	6		#########	2025	95	United States				Right	4	4	1	Medium/High	Normal (170-185)	Yes	46000000		Block, Press Proven, Aerial	54	56	68	76	72	72	43	52	60
248728	/player/248728/riko-ueki/240002	24	2	22/09/2023	R. Ueki	æ¤æœ¨ ç†å­	ST	77	83	17000000	900	23	30/07/1999	162	53	116014	West Ham United W	2216	Women's Super League	1	SUB	9		#########	2025	163	Japan				Right	3	4	1	High/Medium	Normal (170-)	No	39100000			70	78	62	74	46	67	53	86	68
267326	/player/267326/freja-siri-olofsson/240002	24	2	22/09/2023	F. Olofsson	Freja Siri Olofsson	CDM	77	83	15000000	800	25	24/05/1998	175	69	116326	Real Madrid W	2222	Primera Division Women	1	SUB	24		#########	2024	46	Sweden				Right	3	3	1	Low/Medium	Normal (170-185)	No	34500000			44	52	72	70	75	71	62	52	66
242797	/player/242797/rocio-galvez-luna/240002	24	2	22/09/2023	RocÃ­o GÃ¡lvez	RocÃ­o GÃ¡lvez Luna	CB	77	82	14000000	850	26	15/04/1997	174	68	116326	Real Madrid W	2222	Primera Division Women	1	SUB	4		#########	2024	45	Spain	113012	SUB	20	Right	3	2	1	Medium/Medium	Normal (170-185)	Yes	30500000		Power Header, Bruiser, Aerial	68	29	51	65	78	77	31	25	80
264924	/player/264924/lilla-turanyi/240002	24	2	22/09/2023	L. TurÃ¡nyi	Lilla TurÃ¡nyi	CB	77	82	14500000	750	24	20/12/1998	175	66	115996	Bayer Leverkusen W	2215	Bundesliga Women	1	RCB	24		#########	2024	23	Hungary				Left	3	2	1	Medium/High	Normal (170-185)	Yes	31500000		Power Header, Long Ball Pass, Anticipate	39	55	65	62	78	82	50	58	77
265294	/player/265294/megan-connolly/240002	24	2	22/09/2023	M. Connolly	Megan Connolly	CDM, CM	77	82	14000000	850	26	07/03/1997	172	64	131283	Bristol City W	2216	Women's Super League	1	CDM	6		#########	2024	25	Republic of Ireland				Right	3	2	1	Medium/Medium	Normal (170-185)	Yes	31900000			64	57	73	71	77	72	64	53	65
266551	/player/266551/gabrielle-george/240002	24	2	22/09/2023	G. George	Gabrielle George	CB, LWB, LB	77	82	14000000	850	26	02/02/1997	171	70	116016	Everton W	2216	Women's Super League	1	SUB	6		#########	2024	14	England				Left	3	3	1	Medium/Medium	Normal (170-185)	No	30500000			53	57	68	66	76	81	72	56	76
267311	/player/267311/marisa-viggiano/240002	24	2	22/09/2023	M. Viggiano	Marisa Viggiano	CDM, CM	77	82	14000000	850	26	05/02/1997	163	57	116306	Houston Dash W	2221	NWSL	1	SUB	14		#########	2023	95	United States				Right	3	3	1	High/Medium	Normal (170-)	Yes	30500000			67	55	68	72	75	72	48	50	62
268992	/player/268992/caroline-moller/240002	24	2	22/09/2023	C. MÃ¸ller	Caroline MÃ¸ller Hansen	LW, LM	77	82	16000000	900	24	19/12/1998	178	64	116326	Real Madrid W	2222	Primera Division Women	1	SUB	16		#########	2025	13	Denmark				Right	4	3	1	Medium/Low	Lean (170-185)	No	34800000		Aerial	73	76	70	78	45	75	64	76	74
274754	/player/274754/ana-vitoria-araujo/240002	24	2	22/09/2023	Ana VitÃ³ria	Ana VitÃ³ria AraÃºjo	CAM, CM, RW	77	82	16000000	800	23	06/03/2000	170	59	116034	Paris Saint Germain W	2218	Feminine Division 1	1	SUB	27		#########	2026	54	Brazil				Right	3	3	1	Medium/Medium	Normal (170-)	No	34800000		Technical, Flair, Acrobatic	70	72	76	78	50	63	72	75	67
275808	/player/275808/tereza-szewieczkova/240002	24	2	22/09/2023	T. SzewieczkovÃ¡	Tereza SzewieczkovÃ¡	CM	77	82	15500000	900	25	04/05/1998	163	62	131360	Slavia Prague W	609	Czech First Division Women	1	CAM	16		#########	2026	12	Czech Republic				Right	3	3	1	High/Medium	Normal (170-)	No	35300000		Pinged Pass, Press Proven	67	74	75	75	69	70	67	77	67
262092	/player/262092/paulina-krumbiegel/240002	24	2	22/09/2023	P. Krumbiegel	Paulina KÃ¤te Krumbiegel	RW, RB	77	81	15500000	900	22	27/10/2000	174	59	115999	Hoffenheim W	2215	Bundesliga Women	1	RW	8		#########	2024	21	Germany				Right	4	3	1	High/Medium	Lean (170-185)	No	33700000		Whipped Cross, Rapid	84	68	73	78	58	64	76	72	31
265076	/player/265076/rafaela-borggrafe/240002	24	2	22/09/2023	R. BorggrÃ¤fe	Rafaela BorggrÃ¤fe	GK	77	81	12000000	550	23	05/03/2000	174	64	116002	Freiburg W	2215	Bundesliga Women	1	GK	12		#########	2024	21	Germany				Right	2	1	1	Medium/Medium	Normal (170-185)	Yes	26100000									31	15	7
265079	/player/265079/samantha-steuerwald/240002	24	2	22/09/2023	S. Steuerwald	Samantha Steuerwald	CB	77	81	13500000	750	24	11/10/1998	173	63	116002	Freiburg W	2215	Bundesliga Women	1	RCB	21		#########	2024	21	Germany				Right	2	2	1	Low/Medium	Normal (170-185)	Yes	29400000		Long Ball Pass, Intercept, Bruiser, Long Throw	61	50	63	65	77	78	53	50	77
267388	/player/267388/kaleigh-riehl/240002	24	2	22/09/2023	K. Riehl	Kaleigh Riehl	CB	77	81	13000000	850	26	21/10/1996	173	64	116312	San Diego Wave W	2221	NWSL	1	RCB	18		#########	2024	95	United States				Right	2	2	1	Medium/Medium	Normal (170-185)	No	28300000			55	43	57	67	79	71	43	38	78
273177	/player/273177/olivia-holdt/240002	24	2	22/09/2023	O. Holdt	Olivia Holdt	ST, RM	77	81	15500000	900	22	07/06/2001	172	62	131362	Rosengard W	814	Damallsvenskan Women	1	LS	13		#########	2023	13	Denmark				Right	2	3	1	Medium/Medium	Normal (170-185)	No	35300000		Chip Shot, Flair	73	76	71	77	57	67	66	80	72
245443	/player/245443/aurora-galli/240002	24	2	22/09/2023	A. Galli	Aurora Galli	CM, CDM	77	80	13500000	950	26	13/12/1996	168	56	116016	Everton W	2216	Women's Super League	1	LCM	22		#########	2024	27	Italy				Right	3	3	2	High/Medium	Lean (170-)	Yes	29400000			74	72	74	78	66	61	60	72	34
254096	/player/254096/irene-guerrero-sanmartin/240002	24	2	22/09/2023	Irene Guerrero	Irene Guerrero SanmartÃ­n	CM	77	80	13500000	950	26	12/12/1996	168	54	116327	Atletico Madrid W	2222	Primera Division Women	1	LCM	26		#########	2025	45	Spain	113012	SUB	7	Right	3	3	1	Medium/Medium	Normal (170-)	No	29400000		Long Ball Pass	71	67	68	73	72	62	43	74	77
263964	/player/263964/filippa-angeldahl/240002	24	2	22/09/2023	F. Angeldahl	Filippa Angeldahl	CM	77	80	14000000	900	25	14/07/1997	170	63	116017	Manchester City W	2216	Women's Super League	1	SUB	12		#########	2024	46	Sweden	113008	RDM	16	Right	3	3	2	Medium/Medium	Normal (170-)	No	30500000		Pinged Pass	75	66	75	77	67	67	60	67	53
264058	/player/264058/rebecka-blomqvist/240002	24	2	22/09/2023	R. Blomqvist	Rebecka Blomqvist	ST	77	80	14000000	950	25	24/07/1997	167	58	115998	Wolfsburg W	2215	Bundesliga Women	1	SUB	21		#########	2024	46	Sweden	113008	SUB	15	Right	3	3	1	High/Medium	Lean (170-)	No	29800000			80	72	70	80	46	70	67	74	76
264089	/player/264089/rinsola-babajide/240002	24	2	22/09/2023	R. Babajide	Rinsola Babajide	LW, ST, RW	77	80	14500000	900	24	17/08/1998	174	69	116332	UDG Tenerife W	2222	Primera Division Women	1	SUB	7		#########	2027	14	England				Left	4	4	1	High/Medium	Normal (170-185)	Yes	33000000	#Strength	Rapid, Quick Step	88	76	75	75	47	78	80	79	81
264998	/player/264998/luana-buhler/240002	24	2	22/09/2023	L. BÃ¼hler	Luana BÃ¼hler	CB	77	80	12000000	850	27	28/04/1996	171	60	116011	Tottenham W	2216	Women's Super League	1	SUB	21		#########	2025	47	Switzerland				Right	2	2	1	Low/High	Lean (170-185)	No	26100000		Block, Intercept, Anticipate	74	56	71	68	78	75	74	50	73
267505	/player/267505/jordan-baggett/240002	24	2	22/09/2023	J. Baggett	Jordan Baggett	CAM	77	80	14000000	950	26	28/10/1996	165	59	116308	Racing Louisville W	2221	NWSL	1	SUB	19		#########	2028	95	United States				Right	3	3	2	Medium/Medium	Normal (170-)	No	30500000			77	70	71	74	41	59	53	72	52
272099	/player/272099/macarena-portales-nieto/240002	24	2	22/09/2023	Macarena Portales	Macarena Portales Nieto	LW, RW	77	80	14500000	900	24	02/08/1998	162	54	116339	Valencia W	2222	Primera Division Women	1	LW	11		#########	2024	45	Spain				Right	4	4	1	High/Medium	Stocky (170-185)	Yes	33000000		Technical, Trickster, Quick Step	82	74	73	80	41	72	65	75	55
264915	/player/264915/friederike-repohl/240002	24	2	22/09/2023	F. Repohl	Friederike Repohl	GK	77	79	9000000	750	28	07/07/1994	177	68	115996	Bayer Leverkusen W	2215	Bundesliga Women	1	GK	27		#########	2024	21	Germany				Right	2	1	1	Medium/Medium	Stocky (170-185)	No	19600000		Footwork							27	15	5
273169	/player/273169/sofie-bredgaard/240002	24	2	22/09/2023	S. Bredgaard	Sofie Bredgaard	ST, RW	77	79	14000000	750	21	18/01/2002	164	62	131362	Rosengard W	814	Damallsvenskan Women	1	RS	19		#########	2024	13	Denmark				Left	3	3	1	Medium/Low	Normal (170-)	No	31900000		Finesse Shot, Flair	67	77	63	74	56	68	33	79	76
265947	/player/265947/batcheba-louis/240002	24	2	22/09/2023	B. Louis	Batcheba Louis	RW, ST	77	78	12500000	1000	26	15/06/1997	165	56	116036	Fleury 91 W	2218	Feminine Division 1	1	RW	27		#########	2024	80	Haiti				Right	3	3	1	High/Medium	Lean (170-)	No	27200000	#Speedster	Technical, Quick Step	90	75	70	77	40	66	64	77	71
275971	/player/275971/tiny-hoekstra/240002	24	2	22/09/2023	T. Hoekstra	Tiny Hoekstra	ST, LW	77	78	12500000	1000	26	15/09/1996	171	60	131359	Ajax W	610	Eredivisie Women	1	ST	19		#########	2025	34	Netherlands				Right	3	3	1	High/Low	Normal (170-185)	No	28400000		Finesse Shot	72	77	51	72	37	69	27	83	73
226348	/player/226348/erika-tymrak/240002	24	2	22/09/2023	E. Tymrak	Erika Tymrak	CAM, RM	77	77	8500000	950	31	07/08/1991	168	54	116307	Orlando Pride W	2221	NWSL	1	RM	15		#########	2024	95	United States				Right	3	3	2	Medium/Medium	Lean (170-)	No	17900000		Technical	73	72	74	78	47	60	67	75	55
226350	/player/226350/katie-stengel/240002	24	2	22/09/2023	K. Stengel	Katie Stengel	ST	77	77	9000000	1000	31	29/02/1992	175	67	116343	Liverpool W	2216	Women's Super League	1	ST	24		#########	2028	95	United States				Right	3	3	1	High/Low	Normal (170-185)	Yes	19800000		Chip Shot, Power Header	72	78	61	73	33	74	39	82	79
227109	/player/227109/alanna-kennedy/240002	24	2	22/09/2023	A. Kennedy	Alanna Stephanie Kennedy	CB, CDM	77	77	9000000	900	28	21/01/1995	177	66	116017	Manchester City W	2216	Women's Super League	1	SUB	33		#########	2025	195	Australia				Right	4	2	2	Medium/Medium	Normal (170-185)	Yes	18900000		Slide Tackle	54	45	68	61	78	76	51	35	77
227201	/player/227201/maria-victoria-losada-gomez/240002	24	2	22/09/2023	Vicky Losada	MarÃ­a Victoria Losada GÃ³mez	CM	77	77	8500000	950	32	05/03/1991	168	61	116013	Brighton & Hove Albion W	2216	Women's Super League	1	LDM	6		#########	2025	45	Spain				Right	3	3	2	Medium/Medium	Normal (170-)	Yes	17900000			67	72	73	77	65	68	51	72	53
227282	/player/227282/maren-mjelde/240002	24	2	22/09/2023	M. Mjelde	Maren Mjelde	RB, CB	77	77	5500000	850	33	06/11/1989	166	63	116010	Chelsea W	2216	Women's Super League	1	SUB	18		#########	2024	36	Norway	113007	RCB	6	Right	3	3	2	Medium/High	Normal (170-)	Yes	11300000			63	53	68	73	78	68	78	47	57
227356	/player/227356/ines-jaurena/240002	24	2	22/09/2023	I. Jaurena	InÃ¨s JaurÃ©na	CDM, CM	77	77	7000000	850	32	14/05/1991	158	55	116304	Washington Spirit W	2221	NWSL	1	RCM	7		#########	2023	18	France				Left	3	3	1	Medium/High	Normal (170-)	No	14700000		Tiki Taka	67	66	71	75	74	67	65	67	50
227359	/player/227359/claire-lavogez/240002	24	2	22/09/2023	C. Lavogez	Claire Marie Annie Lavogez	CAM, ST	77	77	10500000	950	29	18/06/1994	173	63	116309	Kansas City W	2221	NWSL	1	RES	94		#########	2023	18	France				Right	4	4	2	Medium/Medium	Normal (170-185)	Yes	22100000		Technical	77	76	77	74	48	75	73	77	63
227397	/player/227397/adriana-leon/240002	24	2	22/09/2023	A. Leon	Adriana Kristina Leon	ST, LM, RM	77	77	10500000	1000	30	02/10/1992	161	54	116015	Aston Villa W	2216	Women's Super League	1	SUB	23		#########	2024	70	Canada	113000	LM	19	Right	3	4	2	High/Low	Normal (170-)	Yes	22100000		Trivela	81	76	66	79	35	64	59	76	68
245875	/player/245875/rachel-corsie/240002	24	2	22/09/2023	R. Corsie	Rachel Louise Corsie	CB	77	77	5000000	850	33	17/08/1989	175	69	116015	Aston Villa W	2216	Women's Super League	1	RCB	6		#########	2024	42	Scotland	113984	LCB	4	Right	3	2	2	Low/Medium	Normal (170-185)	No	10500000			61	37	55	47	78	74	39	38	79
246358	/player/246358/mariana-larroquette/240002	24	2	22/09/2023	M. Larroquette	Mariana Valeria Larroquette	ST	77	77	10500000	1000	30	24/10/1992	166	55	116307	Orlando Pride W	2221	NWSL	1	SUB	7		#########	2025	52	Argentina	113996	ST	19	Right	4	4	1	Medium/High	Normal (170-)	No	22100000		Technical, Flair	78	72	64	78	29	69	52	79	77
248827	/player/248827/estelle-johnson/240002	24	2	22/09/2023	E. Johnson	Estelle Laura Johnson	CB	77	77	3400000	850	34	21/07/1988	168	57	116303	North Carolina Courage W	2221	NWSL	1	SUB	24		#########	2024	103	Cameroon				Right	3	2	3	Low/Medium	Lean (170-)	No	7100000			66	39	54	60	79	71	34	37	71
261829	/player/261829/carole-da-silva-costa/240002	24	2	22/09/2023	Carole Costa	Carole da Silva Costa	CB	77	77	5000000	850	33	03/05/1990	171	61	131358	SL Benfica W	10003	1st Division Women	1	LCB	15		#########	2024	38	Portugal	115682	LCB	15	Right	3	2	1	Medium/Medium	Normal (170-185)	No	11000000			64	47	56	59	79	74	42	47	76
262089	/player/262089/sandra-starke/240002	24	2	22/09/2023	S. Starke	Sandra Starke	ST, CAM	77	77	10500000	1000	29	31/07/1993	165	59	116021	RB Leipzig W	2215	Bundesliga Women	1	ST	13		#########	2025	21	Germany				Right	3	3	1	Medium/Medium	Normal (170-)	No	23100000			81	74	67	78	48	69	60	76	69
262090	/player/262090/fabienne-dongus/240002	24	2	22/09/2023	F. Dongus	Fabienne Dongus	CM, CDM	77	77	10500000	950	29	11/05/1994	178	63	115999	Hoffenheim W	2215	Bundesliga Women	1	LCM	33		#########	2025	21	Germany				Right	4	3	1	Medium/High	Lean (170-185)	No	22100000		Bruiser, Long Throw, Aerial	67	66	70	74	78	81	52	65	69
265101	/player/265101/sharon-beck/240002	24	2	22/09/2023	S. Beck	Sharon Beck	CAM, CM	77	77	10500000	950	28	22/03/1995	180	68	116003	KÃ¶ln W	2215	Bundesliga Women	1	RCM	10		#########	2024	26	Israel				Left	3	3	1	High/Medium	Normal (170-185)	Yes	23100000		Technical, Flair, Trickster, Trivela	74	75	74	80	62	79	71	76	80
266962	/player/266962/lindsey-thomas/240002	24	2	22/09/2023	L. Thomas	Lindsey Thomas	ST, RW	77	77	11000000	1000	28	27/04/1995	171	57	116280	Juventus W	603	Serie A Women	1	SUB	19		#########	2028	18	France				Right	3	3	1	High/Medium	Lean (170-185)	No	23100000	#Speedster	Rapid, Quick Step	90	76	66	74	38	64	61	78	74
267350	/player/267350/caprice-dydasco/240002	24	2	22/09/2023	C. Dydasco	Caprice Dydasco	RB, LB	77	77	9500000	900	29	19/08/1993	158	55	116306	Houston Dash W	2221	NWSL	1	RB	3		#########	2023	95	United States				Right	3	3	2	Medium/High	Normal (170-)	Yes	20000000		Tiki Taka, Jockey, Intercept, Press Proven, Relentless	78	51	68	73	72	64	70	47	41
267365	/player/267365/simone-charley/240002	24	2	22/09/2023	S. Charley	Simone Charley	ST, RM	77	77	11000000	1000	28	04/02/1995	173	64	116311	Angel City W	2221	NWSL	1	RES	7		#########	2023	95	United States				Right	3	3	2	High/Medium	Normal (170-185)	No	23100000		Power Header	83	76	70	72	43	72	61	77	81
267371	/player/267371/paige-nielsen/240002	24	2	22/09/2023	P. Nielsen	Paige Nielsen	CB, LB	77	77	9000000	900	29	14/10/1993	163	68	116311	Angel City W	2221	NWSL	1	LCB	14		#########	2024	95	United States				Right	2	2	2	Medium/High	Normal (170-)	Yes	18900000	#Strength	Intercept, Bruiser	81	48	60	65	76	83	74	43	67
267372	/player/267372/cari-roccaro/240002	24	2	22/09/2023	C. Roccaro	Cari Roccaro	CDM, CM	77	77	9500000	900	28	18/07/1994	168	60	116305	Chicago Red Stars W	2221	NWSL	1	RDM	4		#########	2023	95	United States				Right	3	3	1	Medium/Medium	Normal (170-)	Yes	20000000		Anticipate	74	68	74	76	71	70	57	70	62
267661	/player/267661/sarah-cambot/240002	24	2	22/09/2023	S. Cambot	Sarah Cambot	ST, CAM	77	77	10500000	1000	30	04/01/1993	166	60	116042	Guingamp W	2218	Feminine Division 1	1	RS	9		#########	2024	18	France				Right	3	3	1	High/High	Normal (170-)	Yes	23100000	#Engine	Press Proven, Relentless	75	79	73	78	48	67	74	79	65
268136	/player/268136/amber-brooks/240002	24	2	22/09/2023	A. Brooks	Amber Brooks	CB, RB	77	77	7000000	850	32	23/01/1991	168	68	116304	Washington Spirit W	2221	NWSL	1	SUB	22		#########	2023	95	United States				Right	3	2	2	Medium/Medium	Stocky (170-)	No	14700000	#Strength		53	44	62	66	78	86	76	38	72
272051	/player/272051/toni-payne/240002	24	2	22/09/2023	T. Payne	Toni Payne	LW, LB	77	77	10500000	1000	28	22/04/1995	161	55	116337	Sevilla W	2222	Primera Division Women	1	LW	11		#########	2028	133	Nigeria				Right	3	4	1	High/High	Normal (170-)	No	23100000	#Engine	Rapid, Quick Step, Relentless	89	70	75	77	72	81	70	69	70
272065	/player/272065/estela-fernandez-pablos/240002	24	2	22/09/2023	Estela FÃ©rnandez	Estela FÃ©rnandez Pablos	CM	77	77	8500000	950	32	09/05/1991	169	62	116339	Valencia W	2222	Primera Division Women	1	SUB	21		#########	2025	45	Spain				Right	3	3	1	Medium/Medium	Normal (170-)	No	18700000			65	69	75	79	70	60	71	72	56
273153	/player/273153/linda-caicedo/240002	24	2	22/09/2023	L. Caicedo	Linda Lizeth Caicedo Alegria	LW, CAM	76	90	17500000	500	18	22/02/2005	162	53	116326	Real Madrid W	2222	Primera Division Women	1	LW	18		#########	2026	56	Colombia				Right	4	4	3	High/Medium	Lean (170-)	No	47700000		Finesse Shot, Technical, Quick Step	79	69	70	78	27	42	74	74	40
272135	/player/272135/clara-pinedo-castresana/240002	24	2	22/09/2023	Clara Pinedo	Clara Pinedo Castresana	CAM, CF, CM	76	87	16000000	500	19	09/09/2003	165	57	116328	Athletic Bilbao W	2222	Primera Division Women	1	CAM	15		#########	2026	45	Spain				Right	3	3	1	Medium/Medium	Normal (170-)	Yes	36800000		Finesse Shot, Pinged Pass, Technical	81	75	75	76	64	67	70	80	55
248799	/player/248799/mary-fowler/240002	24	2	22/09/2023	M. Fowler	Mary Fowler	CAM, RW	76	86	16500000	650	20	14/02/2003	170	66	116017	Manchester City W	2216	Women's Super League	1	SUB	8		#########	2026	195	Australia				Left	5	3	2	High/Low	Lean (170-)	Yes	38000000		Trivela	76	74	69	79	46	62	64	76	59
262459	/player/262459/anna-torroda-ricart/240002	24	2	22/09/2023	Anna TorrodÃ	Anna TorrodÃ Ricart	CDM, CB, CM	76	86	15500000	700	23	21/01/2000	163	56	116333	Levante W	2222	Primera Division Women	1	RCM	21		#########	2027	45	Spain				Right	3	3	2	Medium/Medium	Normal (170-)	Yes	35700000		Intercept	68	65	70	72	73	74	57	65	60
264896	/player/264896/celin-bizet/240002	24	2	22/09/2023	C. Bizet	Celin IldhusÃ¸y	RM, RW, ST	76	86	17000000	650	21	24/10/2001	167	56	116011	Tottenham W	2216	Women's Super League	1	LM	14		#########	2025	36	Norway				Right	3	4	1	Medium/High	Lean (170-)	No	39100000		Whipped Cross, Rapid, Flair, Trivela	84	70	70	77	37	66	76	72	31
264921	/player/264921/juliane-wirtz/240002	24	2	22/09/2023	J. Wirtz	Juliane Wirtz	CM, LB	76	86	17000000	650	21	22/08/2001	173	61	116004	Werder Bremen W	2215	Bundesliga Women	1	SUB	28		#########	2027	21	Germany				Right	3	3	1	Medium/High	Normal (170-185)	Yes	40800000		Relentless	44	68	71	71	72	72	55	69	58
265272	/player/265272/ivana-ferreira-fuso/240002	24	2	22/09/2023	Ivana Fuso	Ivana Ferreira Fuso	ST, LM	76	86	17000000	850	22	12/03/2001	164	61	116012	Manchester United W	2216	Women's Super League	1	SUB	13		#########	2027	54	Brazil				Right	3	4	1	High/Medium	Stocky (170-)	Yes	39100000		Rapid	73	73	69	74	40	71	71	75	70
271819	/player/271819/paula-flach/240002	24	2	22/09/2023	P. Flach	Paula Flach	CB, LB	76	86	15500000	550	20	02/05/2003	163	56	131106	MSV Duisburg W	2215	Bundesliga Women	1	LCB	5		#########	2024	21	Germany				Left	2	2	1	Low/Medium	Normal (170-)	Yes	37200000			71	52	72	70	77	68	73	52	74
253417	/player/253417/lynn-wilms/240002	24	2	22/09/2023	L. Wilms	Lynn Anke Hannie Wilms	RB	76	85	16000000	700	22	03/10/2000	176	68	115998	Wolfsburg W	2215	Bundesliga Women	1	RB	2		#########	2025	34	Netherlands	113011	SUB	5	Right	3	2	1	High/High	Normal (170-185)	Yes	36000000		Pinged Pass, Long Ball Pass, Anticipate, Aerial	74	47	71	69	73	74	77	35	56
263966	/player/263966/hanna-bennison/240002	24	2	22/09/2023	H. Bennison	Hanna Bennison	CAM, CM, ST	76	85	16500000	650	20	16/10/2002	165	53	116016	Everton W	2216	Women's Super League	1	RCM	10		#########	2025	46	Sweden	113008	SUB	20	Right	3	4	1	Medium/Medium	Lean (170-)	Yes	38000000		Technical, Flair, First Touch	74	72	73	81	54	50	70	72	48
264875	/player/264875/kerstin-casparij/240002	24	2	22/09/2023	K. Casparij	Kerstin Casparij	RB, RM	76	85	16000000	700	22	19/08/2000	169	57	116017	Manchester City W	2216	Women's Super League	1	RB	2		#########	2025	34	Netherlands	113011	SUB	18	Right	4	3	2	Medium/Medium	Lean (170-)	No	36800000		Jockey, Anticipate	76	56	70	73	74	60	75	63	59
265258	/player/265258/jessica-naz/240002	24	2	22/09/2023	J. Naz	Jessica Naz	ST, CAM, LM	76	85	17000000	850	22	24/09/2000	165	54	116011	Tottenham W	2216	Women's Super League	1	LS	7		#########	2025	14	England				Right	4	3	1	Medium/High	Lean (170-)	Yes	39100000		Rapid	82	74	66	82	43	66	60	74	65
265850	/player/265850/maelys-mpome/240002	24	2	22/09/2023	M. Mpome	Maelys MpomÃ©	CB	76	85	15500000	550	20	23/02/2003	180	69	116037	Montpellier W	2218	Feminine Division 1	1	SUB	12		#########	2028	18	France				Right	3	2	1	Medium/Medium	Lean (170-185)	No	35700000			74	37	64	65	76	78	56	33	75
266949	/player/266949/laia-codina-panedas/240002	24	2	22/09/2023	Laia Codina	Laia Codina Panedas	CB	76	85	15500000	700	23	22/01/2000	170	63	116009	Arsenal W	2216	Women's Super League	1	SUB	27		#########	2024	45	Spain	113012	LCB	14	Right	2	2	1	Medium/Medium	Normal (170-)	No	34900000		Slide Tackle	51	42	65	66	79	67	55	43	69
272101	/player/272101/ana-marcos-moral/240002	24	2	22/09/2023	Anita Marcos	Ana Marcos Moral	ST, LW	76	85	17000000	850	22	09/07/2000	169	58	116339	Valencia W	2222	Primera Division Women	1	ST	9		#########	2025	45	Spain				Right	4	3	1	Medium/Medium	Normal (185+)	Yes	40800000		Finesse Shot, Press Proven, Relentless	75	79	72	80	42	81	70	80	55
272224	/player/272224/natalia-ramos-alvarez/240002	24	2	22/09/2023	Natalia Ramos	Natalia Ramos Ãlvarez	CDM, CM	76	85	15500000	700	24	10/02/1999	171	63	116332	UDG Tenerife W	2222	Primera Division Women	1	CDM	14		#########	2028	45	Spain				Right	3	3	1	High/High	Normal (170-185)	Yes	37200000		Intercept, Slide Tackle, Bruiser, Relentless	74	70	71	70	77	81	69	69	75
271837	/player/271837/vanessa-furst/240002	24	2	22/09/2023	V. FÃ¼rst	Vanessa FÃ¼rst	CB, CDM	76	84	15500000	550	21	26/10/2001	163	58	131106	MSV Duisburg W	2215	Bundesliga Women	1	RDM	8		#########	2024	21	Germany				Right	2	3	1	High/Medium	Normal (170-)	Yes	37200000		Technical, Trivela	57	49	66	70	78	71	65	52	72
271865	/player/271865/miray-cin/240002	24	2	22/09/2023	M. Cin	Miray Cin	CM, ST	76	84	17000000	650	21	05/07/2001	168	62	131106	MSV Duisburg W	2215	Bundesliga Women	1	LDM	7		#########	2024	48	Turkey				Right	3	4	1	Medium/High	Normal (170-)	Yes	40800000		Technical	73	72	76	74	62	68	67	74	64
272020	/player/272020/andrea-tarazona-brisa/240002	24	2	22/09/2023	Andrea Tarazona	Andrea Tarazona Brisa	GK	76	84	14000000	500	19	21/03/2004	165	60	116333	Levante W	2222	Primera Division Women	1	SUB	36		#########	2025	45	Spain				Right	2	1	1	Medium/Medium	Normal (170-)	No	32200000									10	9	15
264904	/player/264904/lea-khelifi/240002	24	2	22/09/2023	L. Khelifi	LÃ©a Khelifi	CAM, CM, ST	76	83	15000000	750	24	12/05/1999	171	63	116037	Montpellier W	2218	Feminine Division 1	1	SUB	7		#########	2027	18	France				Left	2	4	1	Medium/Low	Normal (170-185)	Yes	34500000		Pinged Pass, Long Ball Pass, Technical, Flair, Trickster, Trivela	78	68	74	80	65	63	68	68	55
265301	/player/265301/grace-fisk/240002	24	2	22/09/2023	G. Fisk	Grace Fisk	CB, RB	76	83	13500000	750	25	05/01/1998	172	59	116343	Liverpool W	2216	Women's Super League	1	LCB	4		#########	2025	14	England				Right	3	2	1	Medium/High	Normal (170-185)	No	32400000		Block	54	43	65	63	79	71	60	31	74
264885	/player/264885/manon-revelli/240002	24	2	22/09/2023	M. Revelli	Manon Revelli	LB, RB	76	82	11500000	550	21	26/11/2001	166	59	116042	Guingamp W	2218	Feminine Division 1	1	LB	13		#########	2024	18	France				Right	4	3	1	High/Medium	Normal (170-)	Yes	27600000		Jockey, Block, Relentless	78	47	65	69	73	73	71	46	68
264962	/player/264962/tess-laplacette/240002	24	2	22/09/2023	T. Laplacette	Tess Laplacette	RB	76	82	11000000	700	24	22/05/1999	168	60	131219	Lille W	2218	Feminine Division 1	1	RB	22		#########	2025	18	France				Right	3	2	1	Medium/Medium	Normal (170-)	Yes	26400000			73	51	69	67	77	64	69	50	69
264985	/player/264985/celina-degen/240002	24	2	22/09/2023	C. Degen	Celina Degen	CB	76	82	11000000	700	22	16/05/2001	176	64	116003	KÃ¶ln W	2215	Bundesliga Women	1	RCB	5		#########	2024	4	Austria				Right	2	2	1	Medium/Medium	Normal (170-185)	Yes	26400000		Power Header, Intercept, Aerial	62	51	62	63	77	71	48	48	79
267203	/player/267203/sam-hiatt/240002	24	2	22/09/2023	S. Hiatt	Samantha Hiatt	CB	76	82	10500000	750	25	06/01/1998	176	66	116300	OL Reign W	2221	NWSL	1	LCB	17		#########	2024	95	United States				Right	2	2	1	Medium/Medium	Normal (170-185)	Yes	24200000			65	39	57	63	78	70	41	37	77
267379	/player/267379/belle-briede/240002	24	2	22/09/2023	B. Briede	Belle Briede	CM, CDM	76	82	12000000	750	24	03/10/1998	168	59	116312	San Diego Wave W	2221	NWSL	1	SUB	23		#########	2023	95	United States				Right	3	3	1	Medium/Medium	Normal (170-)	Yes	27600000			52	68	70	75	68	60	51	68	54
267390	/player/267390/kelsey-turnbow/240002	24	2	22/09/2023	K. Turnbow	Kelsey Turnbow	RM, LM	76	82	12000000	750	24	10/01/1999	172	63	116312	San Diego Wave W	2221	NWSL	1	SUB	6		#########	2023	95	United States				Left	3	3	1	Medium/Medium	Normal (170-185)	Yes	27600000			75	68	74	71	51	68	78	73	64
272337	/player/272337/julia-hickelsberger/240002	24	2	22/09/2023	J. Hickelsberger	Julia Hickelsberger	RW	76	82	12000000	850	23	01/08/1999	171	61	115999	Hoffenheim W	2215	Bundesliga Women	1	SUB	18		#########	2024	4	Austria				Right	3	3	1	Medium/Medium	Normal (170-185)	No	27600000		Technical	82	67	75	74	44	58	79	66	53
275927	/player/275927/nycole-raysla-silva-sobrinho/240002	24	2	22/09/2023	Nycole Raysla	Nycole Raysla Silva Sobrinho	ST, LW	76	82	12000000	850	23	26/03/2000	173	64	131358	SL Benfica W	10003	1st Division Women	1	LS	9		#########	2026	54	Brazil				Left	2	3	1	Medium/Medium	Normal (170-185)	No	28800000		Pinged Pass, Technical	78	77	72	77	31	66	74	74	72
244064	/player/244064/victoria-pelova/240002	24	2	22/09/2023	V. Pelova	Victoria Pelova	CAM, LW, CM	76	81	11500000	750	24	03/06/1999	163	55	116009	Arsenal W	2216	Women's Super League	1	SUB	21		#########	2025	34	Netherlands	113011	RM	12	Right	4	4	1	High/Medium	Normal (170-)	No	24400000		Press Proven	76	69	72	79	35	58	71	68	45
247792	/player/247792/ashleigh-weerden/240002	24	2	22/09/2023	A. Weerden	Ashleigh JoÃ«lle Elisabeth Weerden	LW, LB	76	81	11500000	850	24	07/06/1999	152	50	131359	Ajax W	610	Eredivisie Women	1	LB	11		#########	2025	34	Netherlands				Left	3	4	1	Medium/Medium	Normal (170-)	No	26200000		Jockey, Technical, Flair, Trivela	81	72	68	80	34	64	71	73	56
264975	/player/264975/pia-sophie-wolter/240002	24	2	22/09/2023	P. Wolter	Pia-Sophie Wolter	ST, RM	76	81	11000000	900	25	13/11/1997	167	62	115997	Eintracht Frankfurt W	2215	Bundesliga Women	1	SUB	34	Wolfsburg W		2024	21	Germany				Right	3	3	1	Medium/Medium	Normal (170-)	No				74	75	58	77	45	73	61	74	73
265052	/player/265052/selina-ostermeier/240002	24	2	22/09/2023	S. Ostermeier	Selina Ostermeier	CB, RB	76	81	10000000	700	24	15/01/1999	177	61	115996	Bayer Leverkusen W	2215	Bundesliga Women	1	SUB	2		#########	2024	21	Germany				Right	3	2	1	Low/High	Lean (170-185)	No	21800000		Power Header, Long Ball Pass, Aerial	46	50	61	66	77	73	31	52	79
267251	/player/267251/camryn-biegalski/240002	24	2	22/09/2023	C. Biegalski	Camryn Biegalski	RB	76	81	10500000	700	24	11/08/1998	173	63	116304	Washington Spirit W	2221	NWSL	1	SUB	30		#########	2023	95	United States				Right	3	3	1	Medium/Medium	Normal (170-185)	Yes	22800000		Whipped Cross	65	48	68	69	76	65	75	47	76
268691	/player/268691/amanda-kowalski/240002	24	2	22/09/2023	A. Kowalski	Amanda Kowalski	CB	76	81	10000000	750	25	09/01/1998	175	65	116305	Chicago Red Stars W	2221	NWSL	1	SUB	31		#########	2024	95	United States				Right	2	2	1	Medium/Medium	Normal (170-185)	Yes	21800000			65	40	51	59	78	70	35	38	75
272211	/player/272211/olatz-santana-arnaldo/240002	24	2	22/09/2023	Olatz Santana	Olatz Santana Arnaldo	GK	76	81	8500000	650	26	08/05/1997	165	57	116336	Real Sociedad W	2222	Primera Division Women	1	SUB	13		#########	2028	45	Spain				Right	2	1	1	Medium/Medium	Normal (170-)	No	18500000									11	10	15
275815	/player/275815/michaela-khyrova/240002	24	2	22/09/2023	M. KhÃ½rovÃ¡	Michaela KhÃ½rovÃ¡	LB, LM	76	81	10500000	700	23	03/02/2000	167	65	131360	Slavia Prague W	609	Czech First Division Women	1	LB	6		#########	2024	12	Czech Republic				Left	3	3	1	High/Medium	Normal (170-)	No	23900000		Bruiser	69	43	71	62	75	76	80	43	68
266598	/player/266598/eveliina-summanen/240002	24	2	22/09/2023	E. Summanen	Eveliina Summanen	CM, CDM	76	80	10500000	850	25	29/05/1998	172	65	116011	Tottenham W	2216	Women's Super League	1	LCM	25		#########	2024	17	Finland				Right	3	3	1	Medium/Medium	Normal (170-185)	Yes	22800000		Pinged Pass, Bruiser, Aerial	48	67	73	74	74	81	64	65	70
275948	/player/275948/kay-lee-de-sanders/240002	24	2	22/09/2023	K. de Sanders	Kay-Lee de Sanders	CB	76	80	9500000	750	25	06/01/1998	181	66	131359	Ajax W	610	Eredivisie Women	1	RCB	25		#########	2025	34	Netherlands				Right	2	2	1	Low/High	Normal (170-185)	No	21600000		Power Header, Incisive Pass, Anticipate	65	48	54	55	77	74	29	48	81
275969	/player/275969/nadine-noordam/240002	24	2	22/09/2023	N. Noordam	Nadine Noordam	CM	76	80	10500000	750	24	29/07/1998	166	57	131359	Ajax W	610	Eredivisie Women	1	LCM	10		#########	2025	34	Netherlands				Right	3	3	1	Medium/High	Normal (170-)	No	23900000		Pinged Pass, Long Ball Pass, First Touch	69	64	68	72	54	71	40	68	41
264930	/player/264930/sylwia-matysik/240002	24	2	22/09/2023	S. Matysik	Sylwia Matysik	RB, CM	76	79	9000000	800	26	20/05/1997	172	62	115996	Bayer Leverkusen W	2215	Bundesliga Women	1	RB	4		#########	2024	37	Poland				Right	3	2	1	Medium/High	Normal (170-185)	No	19600000		Jockey, Anticipate	67	57	66	63	78	72	69	54	74
264988	/player/264988/franziska-harsch/240002	24	2	22/09/2023	F. Harsch	Franziska Harsch	CM	76	79	10000000	850	25	06/07/1997	182	70	115999	Hoffenheim W	2215	Bundesliga Women	1	CM	17		#########	2024	21	Germany				Right	2	3	1	Medium/Medium	Lean (170-185)	No	21800000		Relentless, Aerial	67	64	70	72	72	73	49	59	65
265047	/player/265047/lena-ostermeier/240002	24	2	22/09/2023	L. Ostermeier	Lena Ostermeier	CB, LB	76	79	8500000	800	26	01/10/1996	167	60	116001	SGS Essen W	2215	Bundesliga Women	1	LCB	18		#########	2024	21	Germany				Right	2	2	1	Medium/High	Normal (170-)	No	19300000		Anticipate	59	53	69	71	77	72	65	50	74
266094	/player/266094/bethany-balcer/240002	24	2	22/09/2023	B. Balcer	Bethany Balcer	CAM, ST	76	79	10000000	850	26	07/03/1997	173	63	116300	OL Reign W	2221	NWSL	1	SUB	8		#########	2024	95	United States				Right	2	3	1	High/Medium	Lean (170-185)	Yes	21800000		Power Header	72	76	72	73	39	62	64	79	81
267254	/player/267254/bayley-feist/240002	24	2	22/09/2023	B. Feist	Bayley Elizabeth Feist	CAM	76	79	10000000	850	26	14/03/1997	168	59	116304	Washington Spirit W	2221	NWSL	1	SUB	13		#########	2023	95	United States				Right	3	3	1	Medium/Medium	Normal (170-)	No	21800000			80	67	70	74	47	58	53	71	58
271862	/player/271862/emilie-henriksen/240002	24	2	22/09/2023	E. Henriksen	Emilie Henriksen	CB	76	79	8500000	800	26	15/03/1997	168	63	131106	MSV Duisburg W	2215	Bundesliga Women	1	RCB	14		#########	2024	13	Denmark				Right	2	2	1	Low/Medium	Normal (170-)	Yes	19300000		Long Ball Pass, Long Throw	54	48	66	69	78	70	58	48	75
271942	/player/271942/ane-azkona-fuente/240002	24	2	22/09/2023	Ane Azkona	Ane Azkona Fuente	RM	76	79	10000000	750	24	15/07/1998	164	56	116328	Athletic Bilbao W	2222	Primera Division Women	1	RM	11		#########	2026	45	Spain				Right	3	4	1	High/Medium	Lean (170-)	No	21800000		Technical	81	76	69	78	44	70	65	80	66
275932	/player/275932/paula-dominguez-encinas/240002	24	2	22/09/2023	Pauleta	Paula DomÃ­nguez Encinas	CDM, CM	76	79	9000000	750	25	11/08/1997	171	61	131358	SL Benfica W	10003	1st Division Women	1	SUB	21		#########	2024	45	Spain				Right	3	3	1	High/Medium	Lean (170-185)	No	20500000		Power Shot	67	72	75	75	73	70	68	67	68
265350	/player/265350/gemma-evans/240002	24	2	22/09/2023	G. Evans	Gemma Evans	CB	76	78	8000000	800	26	01/08/1996	170	59	116012	Manchester United W	2216	Women's Super League	1	SUB	15		#########	2024	50	Wales				Left	3	2	1	Low/Medium	Normal (170-)	Yes	17400000		Long Ball Pass	42	47	61	62	79	75	40	41	77
267244	/player/267244/katelyn-rowland/240002	24	2	22/09/2023	K. Rowland	Katelyn Rowland	GK	76	78	6000000	700	29	16/03/1994	178	64	116303	North Carolina Courage W	2221	NWSL	1	SUB	98		#########	2025	95	United States				Right	2	1	1	Medium/Medium	Stocky (170-185)	No	13100000									8	11	11
235593	/player/235593/sabrina-dangelo/240002	24	2	22/09/2023	S. D'Angelo	Sabrina Victoria D'Angelo	GK	76	77	5500000	650	30	11/05/1993	173	69	116009	Arsenal W	2216	Women's Super League	1	SUB	14		#########	2026	70	Canada	113000	SUB	18	Left	3	1	1	Medium/Medium	Normal (170-185)	No	11700000									14	10	14
243262	/player/243262/haley-mccutcheon/240002	24	2	22/09/2023	H. McCutcheon	Haley Jean Hanson	RB	76	77	8000000	800	27	22/02/1996	165	56	116307	Orlando Pride W	2221	NWSL	1	RB	2		#########	2024	95	United States				Right	3	3	1	Medium/Medium	Normal (170-)	No	17400000		Anticipate	62	50	70	71	75	61	74	43	65
245959	/player/245959/camila-saez/240002	24	2	22/09/2023	C. SÃ¡ez	Camila SÃ¡ez	CB, LWB	76	77	7000000	850	28	17/10/1994	166	60	116334	Madrid CFF W	2222	Primera Division Women	1	LCB	18		#########	2024	55	Chile				Left	3	2	1	Medium/Medium	Normal (170-)	Yes	15200000		Slide Tackle	58	36	47	52	76	78	22	41	72
265277	/player/265277/martha-thomas/240002	24	2	22/09/2023	M. Thomas	Martha Thomas	ST	76	77	9000000	950	27	31/05/1996	170	62	116012	Manchester United W	2216	Women's Super League	1	SUB	9		#########	2024	42	Scotland	113984	ST	20	Right	3	3	1	Medium/Medium	Normal (170-)	No	19600000			78	76	59	76	39	70	59	78	65
265894	/player/265894/kethna-louis/240002	24	2	22/09/2023	K. Louis	Kethna Louis	LB, LM	76	77	8000000	800	26	05/08/1996	170	68	116037	Montpellier W	2218	Feminine Division 1	1	LM	9		#########	2028	80	Haiti				Left	2	3	1	High/High	Normal (170-)	Yes	17400000		Rapid	86	69	67	78	72	79	68	71	64
267298	/player/267298/meggie-dougherty-howard/240002	24	2	22/09/2023	M. Dougherty Howard	Meggie Dougherty Howard	CDM, CAM	76	77	7500000	800	27	27/07/1995	163	57	116312	San Diego Wave W	2221	NWSL	1	CAM	28		#########	2024	95	United States				Right	3	3	1	Medium/Medium	Normal (170-)	No	16300000			65	58	66	70	73	73	42	58	61
267320	/player/267320/cece-kizer/240002	24	2	22/09/2023	C. Kizer	Cecelia Kizer	LM, ST	76	77	9000000	850	25	08/08/1997	173	57	116309	Kansas City W	2221	NWSL	1	LM	5		#########	2024	95	United States				Right	4	3	1	High/Medium	Lean (170-185)	No	19600000		Pinged Pass, Press Proven	73	73	71	76	45	65	61	75	51
267367	/player/267367/sarah-gorden/240002	24	2	22/09/2023	S. Gorden	Sarah Gorden	CB	76	77	7500000	800	26	13/09/1996	163	58	116311	Angel City W	2221	NWSL	1	RCB	11		#########	2023	95	United States				Right	2	2	1	Medium/High	Normal (170-)	Yes	16300000			80	46	55	66	78	73	38	41	69
267660	/player/267660/aissata-traore/240002	24	2	22/09/2023	A. TraorÃ©	AÃ¯ssata TraorÃ©	LM, ST	76	77	9000000	850	25	09/09/1997	172	59	116042	Guingamp W	2218	Feminine Division 1	1	LM	14		#########	2024	126	Mali				Right	3	3	1	High/Medium	Lean (170-185)	No	20500000		Technical, Quick Step, Relentless	82	73	70	76	41	75	69	76	68
271564	/player/271564/luna-norgaard-gevitz/240002	24	2	22/09/2023	L. Gevitz	Luna NÃ¸rgaard Gevitz	CB	76	77	7000000	850	29	03/03/1994	174	65	116037	Montpellier W	2218	Feminine Division 1	1	SUB	2		#########	2028	13	Denmark				Right	3	2	1	Medium/Medium	Normal (170-185)	No	15200000		Jockey	64	36	52	55	78	69	39	32	79
271866	/player/271866/alexandria-loy-hess/240002	24	2	22/09/2023	A. Hess	Alexandria Loy Hess	CAM, CM	76	77	9000000	850	26	19/07/1996	177	65	131106	MSV Duisburg W	2215	Bundesliga Women	1	CAM	20		#########	2024	95	United States				Right	3	3	1	Medium/Low	Normal (170-185)	Yes	20500000			76	71	73	74	62	60	64	73	52
226339	/player/226339/nicole-barnhart/240002	24	2	22/09/2023	N. Barnhart	Nicole Barnhart	GK	76	76	825000	500	41	10/10/1981	178	68	116304	Washington Spirit W	2221	NWSL	1	SUB	28		#########	2023	95	United States				Right	2	1	2	Medium/Medium	Normal (170-185)	Yes	1700000									15	17	14
226976	/player/226976/jessica-wik/240002	24	2	22/09/2023	J. Wik	Jessica Marie Samuelsson Wik	RB, LB	76	76	5500000	800	31	31/01/1992	166	62	131362	Rosengard W	814	Damallsvenskan Women	1	RB	15		#########	2025	46	Sweden				Right	3	3	1	Medium/High	Normal (170-)	No	12100000		Block, Bruiser	76	33	66	64	72	76	76	30	68
227252	/player/227252/toni-duggan/240002	24	2	22/09/2023	T. Duggan	Toni Duggan	ST, LW	76	76	6500000	950	31	25/07/1991	168	59	116016	Everton W	2216	Women's Super League	1	LW	9		#########	2024	14	England				Right	3	4	3	High/Low	Normal (170-)	Yes	13700000		Technical	72	77	66	76	29	70	59	76	68
227300	/player/227300/leonie-maier/240002	24	2	22/09/2023	L. Maier	Leonie Rebekka Maier	RB, LB	76	76	6500000	800	30	29/09/1992	163	62	115999	Hoffenheim W	2215	Bundesliga Women	1	LB	20		#########	2028	21	Germany				Right	4	3	2	High/Medium	Normal (170-)	Yes	13700000			71	51	68	69	76	66	76	52	65
228565	/player/228565/clarisse-le-bihan/240002	24	2	22/09/2023	C. Le Bihan	Clarisse Le Bihan	CAM, CM	76	76	7500000	900	28	14/12/1994	170	65	116311	Angel City W	2221	NWSL	1	SUB	29		#########	2023	18	France				Right	3	3	1	High/Medium	Normal (170-)	No	15800000			76	74	72	75	48	59	62	77	63
233330	/player/233330/maria-thorisdottir/240002	24	2	22/09/2023	M. Thorisdottir	Maria Thorisdottir	CB, RB, LB	76	76	6000000	800	30	05/06/1993	171	68	116013	Brighton & Hove Albion W	2216	Women's Super League	1	SUB	13		#########	2024	36	Norway				Right	4	2	2	Low/Medium	Normal (170-185)	Yes	12600000		Aerial	45	32	60	60	76	78	49	25	70
233338	/player/233338/ria-percival/240002	24	2	22/09/2023	R. Percival	Ria Dawn Percival	CM, CDM, RB	76	76	4600000	850	33	07/12/1989	161	57	116011	Tottenham W	2216	Women's Super League	1	SUB	12		#########	2025	198	New Zealand				Right	3	4	3	Medium/Medium	Lean (170-)	Yes	9700000			69	70	76	76	71	60	68	72	57
233576	/player/233576/maria-jose-perez-gonzalez/240002	24	2	22/09/2023	MarÃ­a JosÃ©	MarÃ­a JosÃ© PÃ©rez GonzÃ¡lez	LW, CAM	76	76	2400000	700	39	19/03/1984	157	49	116332	UDG Tenerife W	2222	Primera Division Women	1	LW	17		#########	2024	45	Spain				Right	4	4	1	High/Medium	Normal (170-)	No	5300000		Finesse Shot, Dead Ball, Technical	66	77	77	81	51	76	70	74	71
236642	/player/236642/casey-krueger/240002	24	2	22/09/2023	C. Krueger	Casey Marie Krueger	RB, CB	76	76	5000000	800	32	23/08/1990	168	63	116305	Chicago Red Stars W	2221	NWSL	1	RB	6		#########	2023	95	United States				Right	3	3	2	High/Medium	Normal (170-)	No	10500000		Pinged Pass, Jockey, Bruiser, Press Proven	73	56	71	73	73	79	78	46	73
243403	/player/243403/claire-emslie/240002	24	2	22/09/2023	C. Emslie	Claire Emslie	RM, CAM	76	76	7500000	900	29	08/03/1994	170	66	116311	Angel City W	2221	NWSL	1	RM	10		#########	2024	42	Scotland	113984	LW	18	Right	4	4	3	High/Medium	Normal (170-)	Yes	15800000		Finesse Shot, Whipped Cross, First Touch	77	71	73	75	45	67	77	76	55
243405	/player/243405/nadia-nadim/240002	24	2	22/09/2023	N. Nadim	Nadia Nadim	CAM, ST	76	76	3100000	650	35	02/01/1988	175	65	116308	Racing Louisville W	2221	NWSL	1	SUB	10		#########	2023	13	Denmark				Right	3	3	3	Medium/Medium	Normal (170-185)	No	6500000			78	73	69	75	46	63	52	76	62
245873	/player/245873/jennifer-beattie/240002	24	2	22/09/2023	J. Beattie	Jennifer Patricia Beattie	CB	76	76	4900000	800	32	13/05/1991	177	67	116009	Arsenal W	2216	Women's Super League	1	SUB	5		#########	2024	42	Scotland				Right	3	2	2	High/Medium	Normal (170-185)	No	10000000		Aerial	53	41	55	55	77	79	42	30	72
246568	/player/246568/falone-meffometou/240002	24	2	22/09/2023	F. Meffometou	Claudine Falonne Meffometou Tcheno	RB	76	76	3900000	800	33	01/07/1990	163	64	116036	Fleury 91 W	2218	Feminine Division 1	1	RB	12		#########	2024	103	Cameroon				Right	4	3	1	High/Medium	Normal (170-)	No	8200000		Press Proven	64	56	67	70	77	74	71	52	72
247116	/player/247116/mengwen-li/240002	24	2	22/09/2023	Li Mengwen	æŽæ¢¦é›¯	RB, LB	76	76	7000000	850	28	28/03/1995	166	56	116013	Brighton & Hove Albion W	2216	Women's Super League	1	SUB	26		#########	2024	155	China PR				Right	3	2	1	Medium/Medium	Normal (170-)	No	14700000			59	55	72	66	78	63	75	59	76
261786	/player/261786/justine-vanhaevermaet/240002	24	2	22/09/2023	J. Vanhaevermaet	Justine Vanhaevermaet	CM	76	76	6000000	850	31	29/04/1992	185	72	116016	Everton W	2216	Women's Super League	1	SUB	8		#########	2025	7	Belgium	113394	RDM	10	Right	4	3	1	Medium/Medium	Lean (185+)	Yes	12600000			47	70	73	72	73	80	64	69	77
265039	/player/265039/jacqueline-meissner/240002	24	2	22/09/2023	J. MeiÃŸner	Jacqueline MeiÃŸner	CB, RB	76	76	6500000	850	29	04/02/1994	168	60	116001	SGS Essen W	2215	Bundesliga Women	1	RCB	16		#########	2026	21	Germany				Right	2	2	1	Medium/High	Normal (170-)	No	14300000		Long Ball Pass, Anticipate	68	54	69	68	78	69	63	53	73
265085	/player/265085/anja-pfluger/240002	24	2	22/09/2023	A. Pfluger	Anja Pfluger	CM, CDM	76	76	7500000	900	29	11/11/1993	162	57	116001	SGS Essen W	2215	Bundesliga Women	1	RDM	21		#########	2024	21	Germany				Right	2	3	1	High/High	Normal (170-)	No	16500000		Pinged Pass, Intercept, Technical, Relentless	44	65	75	74	72	66	67	66	51
265254	/player/265254/becky-spencer/240002	24	2	22/09/2023	B. Spencer	Rebecca Leigh Spencer	GK	76	76	3700000	650	32	22/02/1991	167	57	116011	Tottenham W	2216	Women's Super League	1	GK	22		#########	2024	82	Jamaica				Right	2	1	1	Medium/Medium	Stocky (170-)	No	7800000									18	16	9
265263	/player/265263/rachel-williams/240002	24	2	22/09/2023	R. Williams	Rachel Williams	ST, CF	76	76	3200000	700	35	10/01/1988	169	68	116012	Manchester United W	2216	Women's Super League	1	SUB	28		#########	2024	14	England				Right	3	3	2	High/Medium	Normal (170-)	No	6700000			63	77	64	73	45	72	54	76	78
265323	/player/265323/ramona-petzelberger/240002	24	2	22/09/2023	R. Petzelberger	Ramona Petzelberger	LM, CM, CAM	76	76	7000000	850	30	13/11/1992	163	54	116011	Tottenham W	2216	Women's Super League	1	SUB	11		#########	2024	21	Germany				Right	3	3	1	High/Low	Normal (170-)	Yes	14700000			71	72	72	76	42	59	81	73	34
265332	/player/265332/danielle-turner/240002	24	2	22/09/2023	D. Turner	Danielle Turner	CB, LB	76	76	5000000	800	31	10/09/1991	170	58	116015	Aston Villa W	2216	Women's Super League	1	LCB	14		#########	2024	14	England				Left	3	2	1	Medium/Medium	Lean (170-)	No	10500000		Long Ball Pass	66	51	71	65	77	74	72	46	76
265571	/player/265571/cloe-lacasse/240002	24	2	22/09/2023	C. Lacasse	CloÃ© Lacasse	LW	76	76	7500000	1000	29	07/07/1993	170	56	116009	Arsenal W	2216	Women's Super League	1	SUB	24		#########	2026	70	Canada	113000	SUB	20	Right	5	3	1	High/Low	Normal (170-)	No	15400000		Flair, Quick Step	85	74	69	75	26	54	68	78	60
265952	/player/265952/julie-rabanne/240002	24	2	22/09/2023	J. Rabanne	Julie Rabanne	RM, LM	76	76	3500000	850	34	18/04/1989	153	57	131219	Lille W	2218	Feminine Division 1	1	RM	17		#########	2025	18	France				Right	4	3	1	Medium/High	Stocky (170-)	No	7700000		Whipped Cross, Technical, Flair	72	73	75	75	51	69	75	72	54
266947	/player/266947/celeste-boureille/240002	24	2	22/09/2023	C. Boureille	Celeste Boureille	CM, CDM	76	76	7500000	900	29	20/04/1994	175	60	116037	Montpellier W	2218	Feminine Division 1	1	RDM	13		#########	2024	95	United States				Right	3	3	1	Medium/Medium	Lean (170-185)	No	15800000		Press Proven	70	69	71	73	70	70	57	69	67
267222	/player/267222/emily-menges/240002	24	2	22/09/2023	E. Menges	Emily Menges	CB	76	76	6000000	800	30	28/07/1992	170	57	116302	Portland Thorns W	2221	NWSL	1	LCB	5		#########	2024	95	United States				Right	2	2	2	Low/High	Lean (170-)	No	12600000			58	42	59	67	80	70	49	44	76
267348	/player/267348/michelle-betos/240002	24	2	22/09/2023	M. Betos	Michelle Betos	GK	76	76	825000	500	35	20/02/1988	173	64	116310	NJ/NY Gotham W	2221	NWSL	1	SUB	1		#########	2023	95	United States				Right	2	1	2	Medium/Medium	Normal (170-185)	No	1700000									14	8	14
267373	/player/267373/jasmyne-spencer/240002	24	2	22/09/2023	J. Spencer	Jasmyne Spencer	RB	76	76	5000000	800	32	27/08/1990	155	60	116311	Angel City W	2221	NWSL	1	SUB	3		#########	2023	95	United States				Right	3	3	2	Medium/Medium	Stocky (170-)	No	10500000			83	56	70	74	72	79	74	47	55
272150	/player/272150/nerea-perez-machado/240002	24	2	22/09/2023	Nerea	Nerea PÃ©rez Machado	RB, RW	76	76	6500000	850	29	11/01/1994	163	52	116340	Villarreal W	2222	Primera Division Women	1	RB	14		#########	2024	45	Spain				Right	3	4	1	High/High	Normal (170-)	Yes	14300000		Block	71	60	70	71	75	71	70	60	70
272228	/player/272228/raquel-pena-rodriguez/240002	24	2	22/09/2023	Pisco	Raquel PeÃ±a RodrÃ­guez	LB, LM	76	76	2800000	800	34	20/12/1988	159	55	116332	UDG Tenerife W	2222	Primera Division Women	1	LB	23		#########	2024	45	Spain				Left	3	3	1	Medium/Medium	Stocky (170-)	No	6200000		Whipped Cross, Block, Slide Tackle	66	72	76	71	76	80	77	67	75
272246	/player/272246/sandra-castello-oliver/240002	24	2	22/09/2023	Sandra CastellÃ³	Sandra CastellÃ³ Oliver	CDM, CM, CB	76	76	6500000	850	29	07/08/1993	171	58	116338	Huelva W	2222	Primera Division Women	1	LCM	16		#########	2024	45	Spain				Right	3	3	1	Medium/Medium	Normal (170-185)	Yes	14300000			59	64	67	67	73	75	45	63	45
272251	/player/272251/patricia-ojeda-ramirez/240002	24	2	22/09/2023	Patri Ojeda	Patricia Ojeda RamÃ­rez	CB	76	76	4900000	800	32	08/03/1991	166	55	116338	Huelva W	2222	Primera Division Women	1	LCB	15		#########	2024	45	Spain				Right	3	2	1	Medium/Medium	Normal (170-)	No	10800000		Slide Tackle	64	58	60	65	79	72	59	51	66
273410	/player/273410/fabienne-humm/240002	24	2	22/09/2023	F. Humm	Fabienne Humm	ST	76	76	2600000	700	36	20/12/1986	168	60	131361	Zurich W	611	Nationalliga A Women	1	ST	20		#########	2024	47	Switzerland				Right	3	3	1	Medium/Low	Normal (170-)	No	5700000			63	77	60	73	42	64	53	80	74
275813	/player/275813/diana-bartovicova/240002	24	2	22/09/2023	D. BartoviÄovÃ¡	Diana BartoviÄovÃ¡	CB	76	76	6000000	800	30	20/05/1993	173	61	131360	Slavia Prague W	609	Czech First Division Women	1	LCB	20		#########	2026	43	Slovakia				Right	3	2	1	Medium/Medium	Lean (170-185)	No	13200000		Bruiser	57	39	54	57	78	73	27	41	72
276796	/player/276796/jacqueline-owusu/240002	24	2	22/09/2023	J. Owusu	Jacqueline Owusu	CM	75	88	14000000	600	21	12/06/2002	163	58	116336	Real Sociedad W	2222	Primera Division Women	1	LCM	17		#########	2028	117	Ghana				Right	3	3	1	High/Medium	Stocky (170-)	No	38200000			76	71	70	74	62	72	65	75	41
264725	/player/264725/eva-maria-navarro-garcia/240002	24	2	22/09/2023	Eva Navarro	Eva MarÃ­a Navarro GarcÃ­a	RW, LW	75	87	14000000	800	22	27/01/2001	161	56	116327	Atletico Madrid W	2222	Primera Division Women	1	SUB	19		#########	2024	45	Spain	113012	SUB	15	Right	5	4	1	Medium/Medium	Normal (170-)	No	32200000		Technical, Trickster	83	74	61	76	23	71	68	81	39
272004	/player/272004/erika-gonzalez-lombidez/240002	24	2	22/09/2023	Ã‰rika GonzÃ¡lez	Ã‰rika GonzÃ¡lez LombÃ­dez	CAM, RM	75	87	13000000	500	18	31/07/2004	170	61	116333	Levante W	2222	Primera Division Women	1	SUB	23		#########	2024	45	Spain				Right	3	3	1	Medium/Medium	Stocky (170-)	No	29900000		Finesse Shot, Technical	78	75	71	75	48	50	67	80	45
272012	/player/272012/silvia-lloris-nicolas/240002	24	2	22/09/2023	Silvia Lloris	Silvia Lloris NicolÃ¡s	CM, CB	75	87	13500000	500	19	15/05/2004	168	55	116333	Levante W	2222	Primera Division Women	1	SUB	8		#########	2024	45	Spain				Right	2	3	1	Medium/Medium	Lean (170-)	No	31100000			80	68	73	76	69	66	66	70	57
265092	/player/265092/alice-sombath/240002	24	2	22/09/2023	A. Sombath	Alice Sombath	CB, RB	75	86	11500000	500	19	16/10/2003	167	60	116033	Olympique Lyonnais W	2218	Feminine Division 1	1	SUB	18		#########	2026	18	France				Right	3	2	1	Medium/Medium	Normal (170-)	No	25900000			68	37	64	63	77	66	68	33	75
272094	/player/272094/fiamma-benitez-ianuzzi/240002	24	2	22/09/2023	Fiamma BenÃ­tez	Fiamma BenÃ­tez Ianuzzi	CAM, CM	75	86	12000000	500	18	19/07/2004	168	58	116339	Valencia W	2222	Primera Division Women	1	LCM	10		#########	2024	45	Spain				Right	3	4	1	Medium/Medium	Normal (170-)	Yes	28800000		Press Proven	77	67	72	78	51	67	67	72	55
272131	/player/272131/mariana-cerro-galan/240002	24	2	22/09/2023	Mariana Cerro	Mariana Cerro GalÃ¡n	CDM, CM	75	86	12000000	650	23	22/05/2000	170	59	116328	Athletic Bilbao W	2222	Primera Division Women	1	LDM	19		#########	2025	45	Spain				Right	3	2	1	Medium/Medium	Normal (170-)	Yes	27600000		Block, Intercept	70	62	66	63	73	72	49	60	55
271864	/player/271864/antonia-johanna-halverkamps/240002	24	2	22/09/2023	A. Halverkamps	Antonia-Johanna Halverkamps	RM, LM, CAM	75	85	12500000	700	22	29/10/2000	169	63	131106	MSV Duisburg W	2215	Bundesliga Women	1	SUB	19		#########	2028	21	Germany				Right	4	3	1	Medium/Low	Normal (170-)	Yes	30000000		Finesse Shot, Block, Intercept, Bruiser, Technical	73	67	72	71	61	69	71	72	38
272053	/player/272053/rosa-otermin-abella/240002	24	2	22/09/2023	Rosa OtermÃ­n	Rosa OtermÃ­n Abella	LB	75	85	12000000	650	22	02/10/2000	167	57	116337	Sevilla W	2222	Primera Division Women	1	LB	7		#########	2024	45	Spain				Right	4	3	1	Medium/Medium	Normal (170-)	Yes	28800000		Block, Bruiser, Relentless, Trivela	76	65	71	73	71	76	77	65	45
272138	/player/272138/jone-amezaga-martinez/240002	24	2	22/09/2023	Jone Amezaga	Jone Amezaga MartÃ­nez	LM, RM	75	85	12000000	500	18	02/01/2005	169	57	116328	Athletic Bilbao W	2222	Primera Division Women	1	LM	31		#########	2028	45	Spain				Right	4	4	1	Medium/Medium	Lean (170-)	No	27600000		Technical	82	76	76	73	50	56	79	78	45
272200	/player/272200/cecilia-marcos-nabal/240002	24	2	22/09/2023	Cecilia Marcos	Cecilia Marcos Nabal	RW	75	85	12500000	700	21	03/11/2001	165	55	116336	Real Sociedad W	2222	Primera Division Women	1	SUB	11		#########	2025	45	Spain				Right	3	3	1	Medium/Medium	Normal (170-)	No	28800000		Technical	71	72	73	78	43	53	77	75	55
272244	/player/272244/raiderlin-carrasco/240002	24	2	22/09/2023	R. Carrasco	RaiderlÃ­n Carrasco	LB, CB	75	85	12000000	550	20	19/12/2002	159	62	116338	Huelva W	2222	Primera Division Women	1	LB	4		#########	2024	61	Venezuela				Right	3	3	1	High/High	Lean (170-)	Yes	28800000		Block, Anticipate, Rapid, Relentless	81	55	64	72	75	73	69	50	72
273946	/player/273946/korbin-albert/240002	24	2	22/09/2023	K. Albert	Korbin Albert	CM	75	85	12000000	500	19	13/10/2003	172	62	116034	Paris Saint Germain W	2218	Feminine Division 1	1	SUB	24		#########	2025	95	United States				Right	3	3	1	Medium/Medium	Normal (170-185)	No	27600000		Finesse Shot, Intercept, Technical	72	69	72	77	67	71	63	69	59
264876	/player/264876/jill-baijings/240002	24	2	22/09/2023	J. Baijings	Jill Baijings	CAM, CM	75	84	12500000	700	22	23/02/2001	168	58	115995	Bayern Munich W	2215	Bundesliga Women	1	SUB	18		#########	2026	34	Netherlands	113011	SUB	16	Left	4	3	1	High/Medium	Normal (170-)	Yes	28800000		Finesse Shot, Whipped Cross, Technical	69	73	72	76	64	64	72	73	53
265121	/player/265121/nina-luhrssen/240002	24	2	22/09/2023	N. LÃ¼hrÃŸen	Nina LÃ¼hrÃŸen	LM, LB	75	84	12500000	700	23	21/11/1999	165	67	116004	Werder Bremen W	2215	Bundesliga Women	1	LM	27		#########	2024	21	Germany				Left	4	3	1	High/Medium	Normal (170-)	Yes	30000000		Finesse Shot, Whipped Cross, Bruiser, Technical, Trivela	71	70	75	73	64	71	78	68	52
268261	/player/268261/airine-fontaine/240002	24	2	22/09/2023	A. Fontaine	Airine Fontaine	LW	75	84	12000000	500	18	20/08/2004	168	61	116036	Fleury 91 W	2218	Feminine Division 1	1	LW	9		#########	2028	18	France				Left	2	3	1	Medium/Low	Lean (170-)	No	27600000		Technical, Flair	73	71	69	77	41	61	72	71	46
264905	/player/264905/jade-le-guilly/240002	24	2	22/09/2023	J. Le Guilly	Jade Le Guilly	RB	75	83	12000000	550	21	18/06/2002	171	63	116034	Paris Saint Germain W	2218	Feminine Division 1	1	SUB	28		#########	2024	18	France				Right	3	2	1	High/Medium	Lean (170-185)	No	27600000			61	55	70	66	75	63	75	59	62
267199	/player/267199/angelina-alonso-costantino/240002	24	2	22/09/2023	Angelina	Angelina Alonso Costantino	CAM, CDM	75	83	12500000	700	23	26/01/2000	158	58	116300	OL Reign W	2221	NWSL	1	RES	6		#########	2023	54	Brazil				Right	4	4	2	Medium/Medium	Normal (170-)	No	28800000			74	68	75	78	48	65	74	63	57
267522	/player/267522/olivia-van-der-jagt/240002	24	2	22/09/2023	O. Van der Jagt	Olivia Van der Jagt	CDM	75	83	12000000	650	23	21/07/1999	173	65	116300	OL Reign W	2221	NWSL	1	SUB	33		#########	2026	95	United States				Right	3	3	1	Medium/Medium	Normal (170-185)	Yes	27600000			66	55	65	68	75	63	41	55	48
267653	/player/267653/margaux-le-mouel/240002	24	2	22/09/2023	M. Le MouÃ«l	Margaux Le MouÃ«l	CDM, CM	75	83	12000000	550	21	08/08/2001	168	61	116035	Paris W	2218	Feminine Division 1	1	RDM	15		#########	2025	18	France				Right	3	3	1	Medium/Medium	Normal (170-)	Yes	27600000			67	61	69	74	70	62	51	60	47
272124	/player/272124/bibiane-schulze-solano/240002	24	2	22/09/2023	Bibi	Bibiane Schulze Solano	CB	75	83	11500000	650	24	12/11/1998	174	62	116328	Athletic Bilbao W	2222	Primera Division Women	1	LCB	21		#########	2025	45	Spain				Right	3	2	1	Medium/Medium	Lean (170-185)	Yes	26500000		Slide Tackle	66	35	66	62	76	75	66	30	65
272235	/player/272235/noelia-ramos-alvarez/240002	24	2	22/09/2023	Noelia Ramos	Noelia Ramos Ãlvarez	GK	75	83	11000000	500	24	10/02/1999	168	60	116332	UDG Tenerife W	2222	Primera Division Women	1	GK	1		#########	2028	45	Spain				Right	2	1	1	Medium/Medium	Normal (170-)	Yes	26400000									11	17	12
273227	/player/273227/hinata-miyazawa/240002	24	2	22/09/2023	H. Miyazawa	å®®æ¾¤ æ—¥å‘	LM	75	83	12500000	700	23	28/11/1999	160	53	116012	Manchester United W	2216	Women's Super League	1	SUB	20		#########	2024	163	Japan				Right	3	3	1	High/High	Lean (170-)	No	28800000		Technical	67	63	74	73	44	61	75	69	57
275889	/player/275889/lourdes-romero/240002	24	2	22/09/2023	L. Romero	Lourdes Romero	GK	75	83	10500000	500	20	02/12/2002	173	64	131361	Zurich W	611	Nationalliga A Women	1	SUB	21		#########	2024	21	Germany				Right	3	1	1	Medium/Medium	Normal (170-185)	No	25200000									13	9	9
261853	/player/261853/diana-catarina-ribeiro-gomes/240002	24	2	22/09/2023	Diana Gomes	Diana Catarina Ribeiro Gomes	CB	75	82	10500000	650	24	26/07/1998	167	60	116337	Sevilla W	2222	Primera Division Women	1	RCB	2		#########	2027	38	Portugal	115682	RCB	19	Right	3	2	1	Medium/Medium	Normal (170-)	Yes	25200000			71	30	54	58	78	72	33	25	69
265865	/player/265865/mickaella-cardia/240002	24	2	22/09/2023	M. Cardia	MickaÃ«lla Cardia	RM, ST	75	82	11500000	700	23	16/03/2000	160	55	116416	Le Havre W	2218	Feminine Division 1	1	RM	12		#########	2025	18	France				Left	3	4	1	High/Low	Normal (170-)	No	27600000	#Acrobat	Technical, Flair, Trickster, Quick Step, Trivela	80	69	71	82	42	62	68	68	58
268993	/player/268993/lucia-maria-rodriguez-herrero/240002	24	2	22/09/2023	LucÃ­a RodrÃ­guez	LucÃ­a MarÃ­a RodrÃ­guez Herrero	RB, LB	75	82	10500000	650	24	24/05/1999	164	60	116337	Sevilla W	2222	Primera Division Women	1	SUB	12		#########	2024	45	Spain				Right	3	3	1	High/Medium	Normal (170-)	Yes	25200000			77	54	71	74	73	69	63	51	66
271444	/player/271444/nuria-rabano-blanco/240002	24	2	22/09/2023	Nuria RÃ¡bano	Nuria RÃ¡bano Blanco	LB	75	82	10500000	650	24	15/06/1999	165	57	115998	Wolfsburg W	2215	Bundesliga Women	1	SUB	14		#########	2026	45	Spain				Left	3	3	1	High/Medium	Normal (170-)	No	23600000		Jockey	75	60	72	73	75	59	66	57	66
275811	/player/275811/olivie-lukasova/240002	24	2	22/09/2023	O. LukÃ¡Å¡ovÃ¡	Olivie LukÃ¡Å¡ovÃ¡	GK	75	82	9500000	500	22	04/06/2001	181	71	131360	Slavia Prague W	609	Czech First Division Women	1	GK	1		#########	2024	12	Czech Republic				Right	3	1	1	Medium/Medium	Normal (170-185)	No	22800000		Footwork							13	6	10
247512	/player/247512/jordyn-huitema/240002	24	2	22/09/2023	J. Huitema	Jordyn Pamela Huitema	ST	75	81	9000000	800	22	08/05/2001	181	70	116300	OL Reign W	2221	NWSL	1	ST	9		#########	2023	70	Canada	113000	ST	9	Right	3	4	3	Medium/Medium	Lean (170-185)	Yes	20700000		Technical, Aerial	79	75	66	72	40	61	58	79	65
265875	/player/265875/helene-fercocq/240002	24	2	22/09/2023	H. Fercocq	HÃ©lÃ¨ne Fercocq	CDM, CB	75	81	8000000	650	24	27/08/1998	177	60	116039	Dijon W	2218	Feminine Division 1	1	LDM	6		#########	2024	18	France				Right	3	2	1	Medium/High	Lean (170-185)	Yes	19200000			57	47	64	64	77	76	47	44	76
265931	/player/265931/emmy-jezequel/240002	24	2	22/09/2023	E. JÃ©zÃ©quel	Emmy JÃ©zÃ©quel	CB	75	81	8000000	650	22	21/02/2001	162	58	116042	Guingamp W	2218	Feminine Division 1	1	LCB	19		#########	2028	18	France				Left	3	2	1	High/Medium	Normal (170-)	Yes	19200000		Block	69	44	60	66	76	75	52	42	71
267219	/player/267219/shelby-hogan/240002	24	2	22/09/2023	S. Hogan	Shelby Hogan	GK	75	81	7000000	600	25	10/05/1998	180	69	116302	Portland Thorns W	2221	NWSL	1	SUB	18		#########	2025	95	United States				Right	2	1	1	Medium/Medium	Normal (170-185)	No	16100000									12	10	12
267273	/player/267273/cassie-miller/240002	24	2	22/09/2023	C. Miller	Cassie Miller	GK	75	81	7000000	600	25	28/04/1998	180	67	116309	Kansas City W	2221	NWSL	1	SUB	38		#########	2023	95	United States				Right	2	1	1	Medium/Medium	Normal (170-185)	No	16100000									11	16	9
267341	/player/267341/carly-nelson/240002	24	2	22/09/2023	C. Nelson	Carly Nelson	GK	75	81	7000000	600	25	11/02/1998	168	61	116307	Orlando Pride W	2221	NWSL	1	SUB	31		#########	2024	95	United States				Right	2	1	1	Medium/Medium	Lean (170-)	No	16100000									9	9	9
268908	/player/268908/megan-reid/240002	24	2	22/09/2023	M. Reid	Megan Reid	CB	75	81	8000000	650	23	09/07/1999	173	67	116311	Angel City W	2221	NWSL	1	SUB	6		#########	2023	95	United States				Right	2	2	1	Medium/High	Normal (170-185)	Yes	18400000			65	40	49	59	79	66	28	35	72
270895	/player/270895/eva-kouache/240002	24	2	22/09/2023	E. Kouache	Eva Kouache	RB	75	81	8500000	650	23	07/01/2000	163	53	116416	Le Havre W	2218	Feminine Division 1	1	RB	18		#########	2026	18	France				Right	3	2	1	High/Medium	Normal (170-)	No	20400000		Block, Intercept	79	49	63	67	70	61	67	49	63
272047	/player/272047/ana-franco-de-la-vega/240002	24	2	22/09/2023	Ana Franco	Ana Franco De La Vega	LW, RW	75	81	9000000	800	24	06/06/1999	171	56	116337	Sevilla W	2222	Primera Division Women	1	SUB	9		#########	2028	45	Spain				Right	4	3	1	Medium/Medium	Normal (170-185)	Yes	21600000		Technical	78	77	70	75	45	65	69	85	55
273404	/player/273404/seraina-piubel/240002	24	2	22/09/2023	S. Piubel	Seraina Piubel	CAM, ST	75	81	9000000	700	23	02/06/2000	168	60	131361	Zurich W	611	Nationalliga A Women	1	CAM	17		#########	2028	47	Switzerland				Right	3	3	1	High/Medium	Normal (170-)	No	21600000		Technical, Relentless	67	70	73	74	43	56	73	75	44
275945	/player/275945/quinty-sabajo/240002	24	2	22/09/2023	Q. Sabajo	Quinty Sabajo	CM	75	81	9000000	700	23	01/08/1999	166	56	131359	Ajax W	610	Eredivisie Women	1	RCM	22		#########	2024	34	Netherlands				Right	3	3	1	High/High	Normal (170-)	No	21600000		Pinged Pass	63	65	65	72	59	66	38	70	43
227092	/player/227092/martina-piemonte/240002	24	2	22/09/2023	M. Piemonte	Martina Piemonte	ST	75	80	8500000	850	25	07/11/1997	178	67	116016	Everton W	2216	Women's Super League	1	SUB	18		#########	2025	27	Italy				Right	3	3	3	High/Low	Normal (170-185)	No	18500000			70	77	57	68	35	71	48	83	77
246899	/player/246899/linda-motlhalo/240002	24	2	22/09/2023	L. Motlhalo	Linda Motlhalo	CM, CDM	75	80	8000000	800	25	01/07/1998	162	54	131363	Glasgow City W	607	Scottish Premier League Women	1	LDM	10		#########	2026	140	South Africa				Right	3	4	2	High/Medium	Lean (170-)	No	18200000		Long Ball Pass, Jockey, Technical, Flair, Trivela	78	66	74	76	69	65	70	69	68
256094	/player/256094/estelle-cascarino/240002	24	2	22/09/2023	E. Cascarino	Estelle Cascarino	CB, LB	75	80	7500000	750	26	05/02/1997	161	52	116280	Juventus W	603	Serie A Women	1	SUB	20		#########	2025	18	France	113003	SUB	20	Left	2	2	1	Medium/Medium	Normal (170-)	No	16300000			66	40	66	64	77	69	67	36	69
264941	/player/264941/emma-holmgren/240002	24	2	22/09/2023	E. Holmgren	Emma Holmgren	GK	75	80	6500000	600	26	13/05/1997	171	67	116333	Levante W	2222	Primera Division Women	1	RES	25		#########	2025	46	Sweden				Right	3	1	1	Medium/Medium	Stocky (170-185)	No	14100000									13	12	17
265116	/player/265116/lina-hausicke/240002	24	2	22/09/2023	L. Hausicke	Lina Hausicke	CDM, CM	75	80	7500000	700	25	30/12/1997	176	66	116004	Werder Bremen W	2215	Bundesliga Women	1	LDM	18		#########	2024	21	Germany				Right	2	3	1	Medium/High	Normal (170-185)	Yes	17100000		Intercept, Technical, Aerial	68	67	73	71	71	68	66	67	55
265879	/player/265879/lena-goetsch/240002	24	2	22/09/2023	L. Goetsch	LÃ©na Goetsch	RB	75	80	8000000	650	23	07/10/1999	171	62	116039	Dijon W	2218	Feminine Division 1	1	RB	4		#########	2024	18	France				Right	3	2	1	High/Medium	Lean (170-185)	Yes	18200000		Jockey, Intercept	76	46	65	65	73	69	70	43	62
266922	/player/266922/ceri-holland/240002	24	2	22/09/2023	C. Holland	Ceri Holland	CM	75	80	8000000	800	25	12/12/1997	165	57	116343	Liverpool W	2216	Women's Super League	1	RCM	18		#########	2025	50	Wales				Right	3	3	1	High/High	Normal (170-)	Yes	18200000		Power Shot, Slide Tackle, Press Proven, Relentless	78	71	71	76	67	71	70	71	54
267224	/player/267224/meaghan-nally/240002	24	2	22/09/2023	M. Nally	Meaghan Nally	CB, RB	75	80	7500000	700	25	30/06/1998	170	61	116302	Portland Thorns W	2221	NWSL	1	SUB	39		#########	2024	95	United States				Right	3	2	1	Medium/Medium	Normal (170-)	No	16300000			70	48	67	70	77	67	65	46	70
267225	/player/267225/madison-pogarch/240002	24	2	22/09/2023	M. Pogarch	Madison Pogarch	LB, RB	75	80	7500000	700	25	05/11/1997	166	59	116312	San Diego Wave W	2221	NWSL	1	SUB	16		#########	2023	95	United States				Left	3	3	1	Medium/Medium	Normal (170-)	No	16300000	#Speedster	Quick Step	90	50	67	69	70	68	71	47	62
267242	/player/267242/brianna-pinto/240002	24	2	22/09/2023	B. Pinto	Brianna Alexis Pinto	CDM, CM	75	80	8000000	650	23	24/05/2000	163	56	116303	North Carolina Courage W	2221	NWSL	1	SUB	8		#########	2025	95	United States				Right	4	3	1	Medium/High	Normal (170-)	Yes	17400000		Long Ball Pass	86	67	72	74	72	73	65	67	64
267332	/player/267332/kate-del-fava/240002	24	2	22/09/2023	K. Del Fava	Kate Del Fava	RB, RM	75	80	8000000	650	24	23/07/1998	173	57	116309	Kansas City W	2221	NWSL	1	RB	8		#########	2024	95	United States				Right	3	3	1	Medium/Medium	Normal (170-185)	Yes	17400000			71	49	69	69	74	69	70	48	66
267516	/player/267516/jill-aguilera/240002	24	2	22/09/2023	J. Aguilera	Jillienne Aguilera	LB	75	80	7500000	700	25	05/01/1998	170	61	116305	Chicago Red Stars W	2221	NWSL	1	SUB	14		#########	2023	95	United States				Left	3	2	1	Medium/Medium	Normal (170-)	No	16300000			74	55	67	69	71	65	75	48	66
269959	/player/269959/justine-lerond/240002	24	2	22/09/2023	J. Lerond	Justine Lerond	GK	75	80	7000000	500	23	29/02/2000	169	74	116038	Bordeaux W	2218	Feminine Division 1	1	GK	16		#########	2024	18	France				Right	2	1	1	Medium/Medium	Stocky (170-)	No	15900000									13	11	12
270525	/player/270525/franziska-kett/240002	24	2	22/09/2023	F. Kett	Franziska Kett	LM	75	80	8000000	500	18	24/10/2004	171	61	115995	Bayern Munich W	2215	Bundesliga Women	1	SUB	20		#########	2024	21	Germany				Left	4	3	1	Medium/Medium	Lean (170-185)	No	17400000		Technical	72	68	72	75	51	63	76	71	49
272089	/player/272089/kerlly-real/240002	24	2	22/09/2023	K. Real	Kerlly Real	RB	75	80	8000000	650	24	07/11/1998	164	58	116339	Valencia W	2222	Primera Division Women	1	RB	19		#########	2024	57	Ecuador				Right	3	2	1	Medium/Medium	Normal (170-)	No	18200000			76	52	61	66	75	76	69	50	63
265217	/player/265217/veatriki-sarri/240002	24	2	22/09/2023	V. Sarri	Veatriki Sarri	LM, CM, ST	75	78	7500000	800	25	01/01/1998	167	59	116013	Brighton & Hove Albion W	2216	Women's Super League	1	LM	7		#########	2024	22	Greece				Left	4	3	1	Medium/Medium	Normal (170-)	Yes	16300000		Technical	76	70	72	74	67	65	70	71	41
267276	/player/267276/kayla-sharples/240002	24	2	22/09/2023	K. Sharples	Kayla Sharples	CB	75	78	6500000	750	26	17/06/1997	178	68	116305	Chicago Red Stars W	2221	NWSL	1	SUB	28		#########	2023	95	United States				Right	2	2	1	Medium/Medium	Normal (170-185)	No	14100000			53	42	50	63	77	70	33	39	72
267325	/player/267325/lauren-milliet/240002	24	2	22/09/2023	L. Milliet	Lauren Milliet	RB, CDM	75	78	7000000	750	26	01/12/1996	155	54	116308	Racing Louisville W	2221	NWSL	1	RB	2		#########	2025	95	United States				Right	4	3	1	High/Medium	Normal (170-)	Yes	15200000		Tiki Taka, Anticipate	76	58	72	76	71	56	75	51	58
273547	/player/273547/thais-cristina-da-silva-ferreira/240002	24	2	22/09/2023	Thais Ferreira	Thais Cristina Da Silva Ferreira	CB	75	78	6500000	750	27	01/05/1996	165	59	116332	UDG Tenerife W	2222	Primera Division Women	1	RCB	3		#########	2025	54	Brazil				Right	2	2	1	Medium/Medium	Normal (170-)	No	14800000			71	47	58	68	75	77	41	45	70
275779	/player/275779/naima-garcia-aguilar/240002	24	2	22/09/2023	Naima GarcÃ­a	Naima GarcÃ­a Aguilar	LM	75	78	7500000	800	25	24/06/1998	160	52	131391	Granada W	2222	Primera Division Women	1	LM	17		#########	2028	45	Spain				Left	3	4	1	Medium/Medium	Lean (170-)	No	17100000			77	71	73	74	47	64	77	75	59
275917	/player/275917/emilia-larsson/240002	24	2	22/09/2023	E. Larsson	Emilia Larsson	LM, RM	75	78	7500000	700	24	13/07/1998	163	58	131362	Rosengard W	814	Damallsvenskan Women	1	RM	9		#########	2025	46	Sweden				Right	3	3	1	Medium/Medium	Normal (170-)	No	17100000			67	70	72	75	63	62	69	75	62
265119	/player/265119/michelle-ulbrich/240002	24	2	22/09/2023	M. Ulbrich	Michelle Ulbrich	CB	75	77	6000000	750	26	03/11/1996	175	65	116004	Werder Bremen W	2215	Bundesliga Women	1	RCB	5		#########	2024	21	Germany				Right	3	2	1	Medium/High	Normal (170-185)	Yes	13700000		Long Ball Pass, Bruiser, Aerial	58	55	68	69	77	73	57	52	74
267250	/player/267250/dorian-bailey/240002	24	2	22/09/2023	D. Bailey	Dorian Bailey	RB	75	77	6500000	750	26	28/01/1997	158	56	116304	Washington Spirit W	2221	NWSL	1	RB	19		#########	2025	95	United States				Right	3	3	1	Medium/Medium	Normal (170-)	No	14100000		Tiki Taka, Anticipate, Press Proven	73	60	69	73	73	74	61	57	57
269208	/player/269208/deja-davis/240002	24	2	22/09/2023	D. Davis	Deja Davis	CB	75	77	5500000	800	28	22/06/1995	173	69	116416	Le Havre W	2218	Feminine Division 1	1	LCB	29		#########	2024	95	United States				Right	3	2	1	Medium/Medium	Normal (170-185)	No	12500000		Block, Intercept	52	49	52	63	76	79	41	46	79
228630	/player/228630/esther-sullastres-ayuso/240002	24	2	22/09/2023	Esther Sullastres	Esther Sullastres Ayuso	GK	75	76	4200000	600	30	20/03/1993	173	58	116337	Sevilla W	2222	Primera Division Women	1	GK	1		#########	2024	45	Spain				Right	3	1	1	Medium/Medium	Normal (170-185)	Yes	9600000									12	17	13
241491	/player/241491/johanna-kaneryd/240002	24	2	22/09/2023	J. Kaneryd	Anna Johanna Rytting-Kaneryd	RW, CM	75	76	6500000	900	26	12/02/1997	163	58	116010	Chelsea W	2216	Women's Super League	1	SUB	19		#########	2025	46	Sweden	113008	SUB	19	Right	3	3	3	Medium/Medium	Normal (170-)	No	13800000		Technical, Flair, Quick Step	82	69	69	79	48	64	72	71	50
245833	/player/245833/narumi-miura/240002	24	2	22/09/2023	N. Miura	ä¸‰æµ¦ æˆç¾Ž	CDM, CM	75	76	6000000	700	25	03/07/1997	156	49	116303	North Carolina Courage W	2221	NWSL	1	LDM	6		#########	2024	163	Japan				Right	3	3	1	High/Medium	Normal (170-)	No	13100000		Whipped Cross, Anticipate	62	70	71	75	71	61	55	72	58
261838	/player/261838/andreia-norton/240002	24	2	22/09/2023	Andreia Norton	Andreia Alexandra Norton	CM, CAM	75	76	6500000	850	26	15/08/1996	162	62	131358	SL Benfica W	10003	1st Division Women	1	RCM	17		#########	2025	38	Portugal	115682	LCM	8	Right	3	4	1	Medium/Medium	Normal (170-)	No	14800000			67	61	73	78	60	65	65	63	52
264992	/player/264992/judith-steinert/240002	24	2	22/09/2023	J. Steinert	Judith Steinert	LB, LW	75	76	6000000	750	27	25/09/1995	164	56	116002	Freiburg W	2215	Bundesliga Women	1	SUB	13		#########	2024	21	Germany				Right	2	2	1	Medium/High	Lean (170-)	No	13100000		Anticipate	76	53	63	68	75	68	61	59	67
265021	/player/265021/merle-barth/240002	24	2	22/09/2023	M. Barth	Merle Barth	CB, CM	75	76	5000000	800	29	21/04/1994	166	60	116327	Atletico Madrid W	2222	Primera Division Women	1	SUB	23		#########	2024	21	Germany				Right	3	2	1	Low/Medium	Normal (170-)	No	10900000			50	47	69	64	77	77	60	45	70
265265	/player/265265/rosella-ayane/240002	24	2	22/09/2023	R. Ayane	Rosella Ayane	ST, CAM, RM	75	76	6500000	900	27	16/03/1996	180	60	116011	Tottenham W	2216	Women's Super League	1	RM	23		#########	2025	129	Morocco				Right	4	3	1	Medium/Medium	Lean (170-185)	No	14100000		Whipped Cross	69	75	67	78	38	67	75	75	70
265335	/player/265335/nicoline-sorensen/240002	24	2	22/09/2023	N. SÃ¸rensen	Nicoline SÃ¸rensen	RW, ST, CAM	75	76	6500000	850	25	15/08/1997	179	61	116016	Everton W	2216	Women's Super League	1	RW	14		#########	2024	13	Denmark				Right	3	3	1	Medium/Low	Lean (170-185)	No	14100000			67	70	75	75	39	70	70	70	76
265878	/player/265878/lea-declercq/240002	24	2	22/09/2023	L. Declercq	LÃ©a Declercq	CDM, CM	75	76	5500000	800	28	12/05/1995	168	62	116039	Dijon W	2218	Feminine Division 1	1	RDM	8		#########	2024	18	France				Right	3	3	1	Medium/Medium	Normal (170-)	Yes	12500000			65	69	74	74	72	74	72	69	51
267247	/player/267247/ryan-williams/240002	24	2	22/09/2023	R. Williams	Ryan Williams	RB	75	76	6000000	750	27	23/02/1996	168	55	116303	North Carolina Courage W	2221	NWSL	1	RB	13		#########	2025	95	United States				Right	3	2	1	High/Medium	Normal (170-)	No	13100000		Long Ball Pass, Intercept, Anticipate	74	50	70	71	70	66	74	48	68
267277	/player/267277/bianca-st-georges/240002	24	2	22/09/2023	B. St-Georges	Bianca St-Georges	RM, RWB	75	76	6500000	800	25	28/07/1997	165	59	116305	Chicago Red Stars W	2221	NWSL	1	RM	22		#########	2023	70	Canada	113000	SUB	6	Right	3	3	1	Low/Medium	Normal (170-)	Yes	14100000		Press Proven	69	60	73	74	70	78	77	66	56
267358	/player/267358/paige-monaghan/240002	24	2	22/09/2023	P. Monaghan	Paige Monaghan	LW, CAM	75	76	6500000	900	26	13/11/1996	168	59	116308	Racing Louisville W	2221	NWSL	1	LW	5		#########	2025	95	United States				Right	3	3	1	Medium/Medium	Normal (170-)	Yes	14100000			71	71	73	76	47	69	75	71	52
271838	/player/271838/chiara-bouziane/240002	24	2	22/09/2023	C. Bouziane	Chiara Bouziane	RW	75	76	6500000	900	26	10/01/1997	168	60	116002	Freiburg W	2215	Bundesliga Women	1	SUB	7		#########	2025	21	Germany				Right	2	3	1	High/Medium	Normal (170-)	No	14100000			75	71	69	75	43	65	71	72	59
272340	/player/272340/ramona-maier/240002	24	2	22/09/2023	R. Maier	Ramona Maier	ST	75	76	6500000	900	27	19/09/1995	166	59	116001	SGS Essen W	2215	Bundesliga Women	1	ST	9		#########	2024	21	Germany				Right	3	3	1	High/Medium	Stocky (170-)	Yes	14800000			70	75	70	72	47	66	68	77	73
227195	/player/227195/virginia-torrecilla-reyes/240002	24	2	22/09/2023	Virginia Torrecilla	Virginia Torrecilla Reyes	CDM, CM	75	75	4900000	800	28	04/09/1994	174	63	116340	Villarreal W	2222	Primera Division Women	1	SUB	21		#########	2024	45	Spain				Right	3	3	2	Medium/Medium	Lean (170-185)	Yes	10800000		Intercept, Bruiser	69	65	74	73	72	71	70	61	56
227208	/player/227208/celia-jimenez-delgado/240002	24	2	22/09/2023	Celia	Celia JimÃ©nez Delgado	RB	75	75	5000000	800	28	20/06/1995	168	62	116307	Orlando Pride W	2221	NWSL	1	SUB	13		#########	2024	45	Spain				Right	3	3	1	High/Medium	Normal (170-)	Yes	10500000			67	47	66	68	76	79	65	44	68
227302	/player/227302/luisa-wensing/240002	24	2	22/09/2023	L. Wensing	Luisa Wensing	CB, RB	75	75	4600000	750	30	08/02/1993	173	58	116002	Freiburg W	2215	Bundesliga Women	1	SUB	22		#########	2024	21	Germany				Right	3	2	1	Medium/High	Normal (170-185)	No	9700000		Power Header	67	45	64	69	74	77	66	40	82
228576	/player/228576/tori-huster/240002	24	2	22/09/2023	T. Huster	Tori Huster	RB, CM	75	75	2900000	750	33	23/09/1989	163	56	116304	Washington Spirit W	2221	NWSL	1	SUB	23		#########	2023	95	United States				Right	3	3	1	Medium/Medium	Normal (170-)	No	6100000			72	55	66	69	74	65	75	47	71
235798	/player/235798/aline-villares-reis/240002	24	2	22/09/2023	Aline Reis	Aline Villares Reis	GK	75	75	950000	600	34	15/04/1989	162	60	116332	UDG Tenerife W	2222	Primera Division Women	1	SUB	13		#########	2026	54	Brazil				Right	3	1	1	Medium/Medium	Normal (170-)	No	2100000									11	10	13
241517	/player/241517/eunate-arraiza-otazu/240002	24	2	22/09/2023	Eunate	Eunate Arraiza Otazu	LB, LM	75	75	3900000	750	32	03/06/1991	163	63	116328	Athletic Bilbao W	2222	Primera Division Women	1	SUB	14		#########	2024	45	Spain				Left	3	3	1	High/Medium	Normal (170-)	No	8200000			72	51	69	63	74	59	74	50	73
242895	/player/242895/vilde-boe-risa/240002	24	2	22/09/2023	V. BÃ¸e Risa	Vilde BÃ¸e Risa	CAM, CM	75	75	6000000	850	27	13/07/1995	165	59	116327	Atletico Madrid W	2222	Primera Division Women	1	RES	6		#########	2024	36	Norway	113007	SUB	8	Right	3	3	1	Medium/Medium	Normal (170-)	No	12600000			64	68	69	77	43	66	52	64	59
245877	/player/245877/sophie-howard/240002	24	2	22/09/2023	S. Howard	Sophie Louise Howard	CB, RB	75	75	4700000	800	29	17/09/1993	175	59	116020	Leicester City W	2216	Women's Super League	1	RCB	15		#########	2024	42	Scotland	113984	RCB	5	Right	3	2	1	Medium/Medium	Normal (170-185)	Yes	10300000		Long Ball Pass, Block, Intercept	54	39	60	55	76	68	57	26	78
245889	/player/245889/kirsty-smith/240002	24	2	22/09/2023	K. Smith	Kirsty Anele Smith	LB, RB	75	75	4900000	800	29	06/01/1994	164	55	116014	West Ham United W	2216	Women's Super League	1	LB	2		#########	2024	42	Scotland	113984	SUB	13	Right	3	3	1	Medium/Medium	Normal (170-)	No	10300000			79	34	60	61	73	56	75	25	64
245891	/player/245891/hayley-lauder/240002	24	2	22/09/2023	H. Lauder	Hayley Lauder	LB, LM	75	75	2900000	750	33	04/06/1990	170	62	131363	Glasgow City W	607	Scottish Premier League Women	1	LB	4		#########	2026	42	Scotland				Left	3	3	1	High/Medium	Normal (170-)	No	6400000			77	57	65	66	73	65	75	57	69
246357	/player/246357/agustina-barroso/240002	24	2	22/09/2023	A. Barroso	Agustina Barroso Basualdo	CB, RB	75	75	4600000	750	30	20/05/1993	165	60	116332	UDG Tenerife W	2222	Primera Division Women	1	SUB	2		#########	2024	52	Argentina	113996	SUB	2	Right	3	2	1	Medium/Medium	Normal (170-)	No	10100000			60	34	50	52	76	76	54	35	70
246905	/player/246905/thembi-kgatlana/240002	24	2	22/09/2023	T. Kgatlana	Thembi Kgatlana	LW	75	75	6000000	900	27	02/05/1996	156	59	116308	Racing Louisville W	2221	NWSL	1	SUB	11		#########	2023	140	South Africa				Right	3	4	2	High/Medium	Normal (170-)	No	12600000		Rapid	87	74	68	76	41	65	68	76	71
258915	/player/258915/emma-kullberg/240002	24	2	22/09/2023	E. Kullberg	Emma Kullberg	CB, LB, RB	75	75	3800000	750	31	25/09/1991	170	62	116013	Brighton & Hove Albion W	2216	Women's Super League	1	LCB	16		#########	2024	46	Sweden	113008	SUB	7	Right	4	2	3	Medium/Medium	Lean (170-)	No	8000000			71	37	65	65	77	67	74	39	71
261785	/player/261785/janice-cayman/240002	24	2	22/09/2023	J. Cayman	Janice Cayman	RB, RM	75	75	2100000	750	34	12/10/1988	167	61	116020	Leicester City W	2216	Women's Super League	1	RB	11		#########	2024	7	Belgium	113394	LM	11	Right	4	3	2	High/Medium	Normal (170-)	No	4600000		Whipped Cross	57	75	78	79	75	68	78	71	74
264956	/player/264956/virginia-kirchberger/240002	24	2	22/09/2023	V. Kirchberger	Virginia Kirchberger	CB	75	75	4600000	750	30	25/05/1993	176	65	115997	Eintracht Frankfurt W	2215	Bundesliga Women	1	LCB	13		#########	2024	4	Austria				Right	3	2	1	Medium/Medium	Normal (170-185)	No	9700000			75	48	65	68	75	74	44	45	69
265281	/player/265281/aileen-whelan/240002	24	2	22/09/2023	A. Whelan	Aileen Whelan	CAM, CM, RM	75	75	4700000	850	31	11/08/1991	170	63	116020	Leicester City W	2216	Women's Super League	1	CAM	10		#########	2024	14	England				Right	3	3	1	High/Medium	Normal (170-)	No	10300000			67	70	71	75	67	73	60	69	60
265297	/player/265297/abbey-leigh-stringer/240002	24	2	22/09/2023	A. Stringer	Abbey-Leigh Stringer	CDM, CM	75	75	4900000	800	28	17/05/1995	183	74	116014	West Ham United W	2216	Women's Super League	1	RCM	4		#########	2024	14	England				Right	3	3	1	Medium/Medium	Lean (170-185)	No	10300000	#Strength		46	66	68	69	72	83	52	69	65
265833	/player/265833/charlotte-fernandes/240002	24	2	22/09/2023	C. Fernandes	Charlotte Fernandes	RB	75	75	4800000	750	30	04/02/1993	167	56	116036	Fleury 91 W	2218	Feminine Division 1	1	SUB	20		#########	2024	18	France				Right	3	2	1	Medium/Medium	Normal (170-)	No	10100000			62	53	68	67	73	67	75	47	63
267235	/player/267235/kaleigh-kurtz/240002	24	2	22/09/2023	K. Kurtz	Kaleigh Kurtz	CB	75	75	4800000	800	28	09/09/1994	171	60	116303	North Carolina Courage W	2221	NWSL	1	RCB	3		#########	2025	95	United States				Right	3	2	1	Medium/High	Normal (170-185)	No	10100000		Long Ball Pass, Tiki Taka	63	45	55	58	78	70	41	38	74
267291	/player/267291/megan-montefusco/240002	24	2	22/09/2023	M. Montefusco	Megan Leigh Oyster	CB	75	75	4600000	750	30	03/09/1992	173	64	116307	Orlando Pride W	2221	NWSL	1	RCB	5		#########	2023	95	United States				Right	3	2	1	Medium/Medium	Normal (170-185)	Yes	9700000			54	44	59	63	77	73	52	38	74
267334	/player/267334/kristen-hamilton/240002	24	2	22/09/2023	K. Hamilton	Kristen Hamilton	ST	75	75	4800000	900	31	17/04/1992	163	57	116309	Kansas City W	2221	NWSL	1	ST	25		#########	2024	95	United States				Right	4	3	2	Medium/Low	Normal (170-)	Yes	10100000			78	75	66	73	42	69	63	77	61
267369	/player/267369/tyler-lussi/240002	24	2	22/09/2023	T. Lussi	Tyler Lussi	RM	75	75	5500000	850	28	26/01/1995	168	59	116303	North Carolina Courage W	2221	NWSL	1	SUB	14		#########	2023	95	United States				Right	3	3	1	High/Medium	Lean (170-)	Yes	11600000			76	63	73	74	68	62	77	62	66
267673	/player/267673/melissa-ferreira-gomes/240002	24	2	22/09/2023	MÃ©lissa Gomes	MÃ©lissa Ferreira Gomes	ST	75	75	5500000	950	29	27/04/1994	167	60	116040	Stade de Reims W	2218	Feminine Division 1	1	ST	9		#########	2025	38	Portugal				Right	4	3	1	Medium/High	Normal (170-)	Yes	12100000		Flair, Press Proven	79	76	70	79	43	64	65	75	72
269218	/player/269218/nadjma-ali-nadjim/240002	24	2	22/09/2023	N. Ali Nadjim	Nadjma Ali Nadjim	ST	75	75	6000000	950	28	19/09/1994	161	57	116416	Le Havre W	2218	Feminine Division 1	1	ST	19		#########	2024	18	France				Right	3	3	1	Medium/Medium	Normal (170-)	No	13200000		Rapid	89	76	56	73	37	67	39	78	70
271347	/player/271347/katrine-veje/240002	24	2	22/09/2023	K. Veje	Katrine Veje	LB, CB	75	75	3900000	750	32	19/06/1991	174	61	116016	Everton W	2216	Women's Super League	1	LB	2		#########	2024	13	Denmark				Left	3	2	2	High/Medium	Normal (170-185)	No	8200000		Rapid	68	45	73	67	73	68	75	38	66
272232	/player/272232/patricia-gavira-collado/240002	24	2	22/09/2023	Patri Gavira	Patricia Gavira Collado	CB	75	75	1800000	750	34	26/04/1989	171	68	116332	UDG Tenerife W	2222	Primera Division Women	1	LCB	22		#########	2028	45	Spain				Right	3	2	1	Medium/High	Normal (170-185)	No	4000000		Slide Tackle, Bruiser	73	53	65	68	75	78	69	45	67
275829	/player/275829/tereza-kozarova/240002	24	2	22/09/2023	T. KoÅ¾Ã¡rovÃ¡	Tereza KoÅ¾Ã¡rovÃ¡	ST	75	75	4800000	900	31	18/10/1991	177	75	131360	Slavia Prague W	609	Czech First Division Women	1	ST	27		#########	2024	12	Czech Republic				Right	3	3	1	Medium/Medium	Normal (170-185)	No	10600000		Aerial	67	75	58	69	28	70	45	78	78
273387	/player/273387/lauren-davidson/240002	24	2	22/09/2023	L. Davidson	Lauren Davidson	ST	74	86	10500000	650	21	01/10/2001	170	62	131363	Glasgow City W	607	Scottish Premier League Women	1	ST	14		#########	2028	42	Scotland				Right	3	3	1	Medium/Medium	Normal (170-)	No	25200000		Finesse Shot, Pinged Pass, Aerial	79	75	62	71	37	67	42	80	71
265289	/player/265289/katie-robinson/240002	24	2	22/09/2023	K. Robinson	Katie Robinson	RM, LM	74	85	9500000	550	20	08/08/2002	160	56	116013	Brighton & Hove Albion W	2216	Women's Super League	1	RM	22		#########	2024	14	England				Right	3	3	1	High/Medium	Normal (170-)	No	21900000		Whipped Cross, Rapid	79	66	68	75	38	63	72	68	50
265339	/player/265339/esme-morgan/240002	24	2	22/09/2023	E. Morgan	Esme Beth Morgan	RB, LB, CB	74	85	9000000	600	22	18/10/2000	178	59	116017	Manchester City W	2216	Women's Super League	1	SUB	14		#########	2025	14	England				Right	3	2	2	Medium/Medium	Lean (170-185)	No	20700000			76	34	71	67	72	68	65	32	59
267300	/player/267300/mia-fishel/240002	24	2	22/09/2023	M. Fishel	Mia Fishel	ST	74	85	9500000	750	22	30/04/2001	170	67	116010	Chelsea W	2216	Women's Super League	1	RES	2		#########	2026	95	United States				Right	4	3	1	Medium/Medium	Stocky (170-)	No	21400000		Power Header, Flair	75	75	65	72	23	67	57	77	80
258680	/player/258680/daphne-van-domselaar/240002	24	2	22/09/2023	D. van Domselaar	Daphne van Domselaar	GK	74	84	8000000	500	23	06/03/2000	176	66	116015	Aston Villa W	2216	Women's Super League	1	GK	1		#########	2026	34	Netherlands	113011	GK	1	Right	2	1	2	Medium/Medium	Normal (170-185)	No	18400000									12	6	10
265030	/player/265030/zala-mersnik/240002	24	2	22/09/2023	Z. MerÅ¡nik	Zala MerÅ¡nik	GK	74	84	8000000	500	22	07/06/2001	170	62	116338	Huelva W	2222	Primera Division Women	1	GK	13		#########	2024	44	Slovenia				Right	2	1	1	Medium/Medium	Stocky (170-)	Yes	19200000		Footwork							10	9	11
265051	/player/265051/nina-racke/240002	24	2	22/09/2023	N. RÃ¤cke	Nina RÃ¤cke	CB	74	84	9000000	500	21	17/09/2001	174	65	116021	RB Leipzig W	2215	Bundesliga Women	1	LCB	4		#########	2027	21	Germany				Right	2	2	1	Medium/Medium	Normal (170-185)	Yes	21600000			69	52	69	65	75	71	60	52	77
265053	/player/265053/sophia-winkler/240002	24	2	22/09/2023	S. Winkler	Sophia Winkler	GK	74	84	8000000	500	20	29/06/2003	175	64	116001	SGS Essen W	2215	Bundesliga Women	1	GK	12		#########	2024	21	Germany				Right	2	1	1	Medium/Medium	Normal (170-185)	Yes	19200000		Footwork							29	18	11
265083	/player/265083/alicia-sophie-gudorf/240002	24	2	22/09/2023	A. Gudorf	Alicia-Sophie Gudorf	RB	74	84	9000000	600	22	23/05/2001	158	54	116002	Freiburg W	2215	Bundesliga Women	1	SUB	26		#########	2027	21	Germany				Right	3	2	1	Medium/High	Normal (170-)	No	20700000		Anticipate	72	44	65	69	74	73	69	43	66
267531	/player/267531/romee-leuchter/240002	24	2	22/09/2023	R. Leuchter	RomÃ©e Leuchter	ST, LW	74	84	9500000	750	22	12/01/2001	174	60	131359	Ajax W	610	Eredivisie Women	1	LW	7		#########	2025	34	Netherlands	113011	SUB	17	Right	3	3	1	High/Medium	Normal (170-185)	No	22800000		Pinged Pass, Technical	74	74	58	74	27	69	41	77	69
272136	/player/272136/paula-arana-montes/240002	24	2	22/09/2023	Paula Arana	Paula Arana Montes	LM, ST	74	84	9500000	550	21	08/11/2001	172	60	116328	Athletic Bilbao W	2222	Primera Division Women	1	SUB	10		#########	2025	45	Spain				Right	4	3	1	Medium/Medium	Normal (170-185)	No	21900000		Rapid	77	73	72	73	56	64	70	75	55
265012	/player/265012/karen-holmgaard/240002	24	2	22/09/2023	K. Holmgaard	Karen Holmgaard	CDM, CM, CB	74	83	9000000	600	24	28/01/1999	180	63	116016	Everton W	2216	Women's Super League	1	CDM	28		#########	2024	13	Denmark				Right	3	2	1	Medium/High	Lean (170-185)	No	20700000		Aerial	59	55	68	64	75	74	52	56	77
272338	/player/272338/natasha-kowalski/240002	24	2	22/09/2023	N. Kowalski	Natasha Kowalski	CAM, ST	74	83	9500000	550	20	12/06/2003	170	63	116001	SGS Essen W	2215	Bundesliga Women	1	CAM	10		#########	2024	21	Germany				Right	4	3	1	High/Medium	Normal (170-)	Yes	22800000		Pinged Pass, Whipped Cross	70	71	73	74	44	66	74	72	67
264889	/player/264889/janina-leitzig/240002	24	2	22/09/2023	J. Leitzig	Janina Leitzig	GK	74	82	8000000	500	24	16/04/1999	184	72	116020	Leicester City W	2216	Women's Super League	1	GK	33		#########	2024	21	Germany				Right	3	1	1	Medium/Medium	Normal (170-185)	No	19200000									10	11	9
264912	/player/264912/clara-frohlich/240002	24	2	22/09/2023	C. FrÃ¶hlich	Clara FrÃ¶hlich	CB, LB	74	82	8500000	500	19	15/03/2004	169	61	115996	Bayer Leverkusen W	2215	Bundesliga Women	1	SUB	26		#########	2024	21	Germany				Right	2	2	1	Medium/High	Stocky (170-)	No	19600000			49	52	63	67	75	72	35	51	71
265006	/player/265006/vanessa-leimenstoll/240002	24	2	22/09/2023	V. Leimenstoll	Vanessa Leimenstoll	ST	74	82	9500000	750	22	01/03/2001	167	58	115999	Hoffenheim W	2215	Bundesliga Women	1	SUB	27		#########	2024	21	Germany				Right	2	3	1	Medium/Medium	Lean (170-)	No	21900000			76	71	67	72	45	64	63	73	66
265237	/player/265237/anna-patten/240002	24	2	22/09/2023	A. Patten	Anna Patten	CB	74	82	8500000	600	24	20/04/1999	178	57	116015	Aston Villa W	2216	Women's Super League	1	SUB	4		#########	2026	14	England				Right	3	2	1	Medium/Medium	Normal (170-185)	Yes	19600000			65	44	62	63	76	71	54	34	70
265896	/player/265896/lou-ann-joly/240002	24	2	22/09/2023	L. Joly	Lou-Ann Joly	CDM, CM	74	82	9000000	500	21	14/04/2002	168	58	116040	Stade de Reims W	2218	Feminine Division 1	1	CM	15		#########	2024	18	France				Right	2	2	1	Low/Medium	Lean (170-)	No	21600000			48	56	65	68	73	69	49	58	53
266996	/player/266996/sofia-cantore/240002	24	2	22/09/2023	S. Cantore	Sofia Cantore	ST, RW	74	82	9500000	750	23	30/09/1999	167	60	116280	Juventus W	603	Serie A Women	1	SUB	9		#########	2025	27	Italy				Right	3	3	1	Medium/Medium	Normal (170-)	Yes	21900000		Chip Shot	77	76	61	74	35	65	45	80	67
267223	/player/267223/olivia-moultrie/240002	24	2	22/09/2023	O. Moultrie	Olivia Moultrie	CM	74	82	8500000	500	17	17/09/2005	169	60	116302	Portland Thorns W	2221	NWSL	1	SUB	13		#########	2023	95	United States				Right	3	3	1	Medium/Medium	Normal (170-)	Yes	19600000			67	72	71	73	65	55	59	78	53
267338	/player/267338/alex-loera/240002	24	2	22/09/2023	A. Loera	Alexis Loera	CB, CDM	74	82	8500000	600	24	19/06/1999	170	61	116309	Kansas City W	2221	NWSL	1	SUB	22		#########	2025	95	United States				Right	3	2	1	Medium/High	Normal (170-)	Yes	19600000			54	42	59	65	78	69	62	37	61
269829	/player/269829/madeline-roth/240002	24	2	22/09/2023	M. Roth	Madeline Roth	CF, ST	74	82	9500000	650	21	16/09/2001	174	59	116039	Dijon W	2218	Feminine Division 1	1	ST	10		#########	2024	18	France				Right	3	3	1	High/Medium	Lean (170-185)	No	22800000		Tiki Taka, Flair, Press Proven, Relentless	72	74	68	77	42	62	62	77	66
272073	/player/272073/lucia-pardo-mendez/240002	24	2	22/09/2023	LucÃ­a Pardo	LucÃ­a Pardo MÃ©ndez	ST	74	82	9500000	750	23	05/01/2000	170	55	116334	Madrid CFF W	2222	Primera Division Women	1	SUB	11		#########	2028	45	Spain				Right	3	3	1	Medium/Low	Lean (170-)	No	21900000		Rapid	82	77	71	77	32	64	69	77	69
247725	/player/247725/gabrielle-carle/240002	24	2	22/09/2023	G. Carle	Gabrielle Carle	LB	74	81	8000000	600	24	12/10/1998	168	55	116304	Washington Spirit W	2221	NWSL	1	LB	14		#########	2026	70	Canada				Right	5	2	3	Medium/Medium	Normal (170-)	No	18400000		Block, Intercept	73	49	66	67	72	65	71	46	68
258914	/player/258914/loreta-kullashi/240002	24	2	22/09/2023	L. Kullashi	Loreta Kullashi	ST	74	81	8500000	750	24	20/05/1999	171	57	131362	Rosengard W	814	Damallsvenskan Women	1	SUB	10		#########	2024	46	Sweden				Right	4	3	1	Medium/Medium	Normal (170-185)	No	20400000			67	73	62	74	33	64	50	74	72
264923	/player/264923/lara-marti/240002	24	2	22/09/2023	L. Marti	Lara Marti	LB, LM	74	81	8000000	600	23	21/09/1999	162	56	115996	Bayer Leverkusen W	2215	Bundesliga Women	1	LB	30		#########	2024	47	Switzerland				Right	2	2	1	Medium/High	Normal (170-)	Yes	18400000		Block	71	49	62	65	74	69	63	45	71
265011	/player/265011/sally-julini/240002	24	2	22/09/2023	S. Julini	Sally Julini	CDM, CM, CB	74	81	8000000	500	20	01/01/2003	169	64	116033	Olympique Lyonnais W	2218	Feminine Division 1	1	RES	22		#########	2024	47	Switzerland				Right	3	3	1	Medium/Medium	Stocky (170-)	Yes	18000000		Long Ball Pass, Press Proven	78	61	72	75	71	75	60	59	61
265096	/player/265096/grace-kazadi/240002	24	2	22/09/2023	G. Kazadi	Grace Kazadi Ntambwe	RB, CDM	74	81	8000000	600	22	31/01/2001	163	58	116042	Guingamp W	2218	Feminine Division 1	1	RB	17		#########	2024	18	France				Right	3	2	1	High/Medium	Normal (170-)	No	19200000			74	47	66	72	71	68	71	45	65
272083	/player/272083/ruth-alvarez-bela/240002	24	2	22/09/2023	Ruth Ãlvarez	Ruth Ãlvarez Bela	LWB	74	81	8000000	600	23	05/06/2000	172	58	116334	Madrid CFF W	2222	Primera Division Women	1	SUB	19		#########	2028	45	Spain				Left	3	3	1	Medium/Medium	Normal (170-185)	No	18400000			77	46	69	73	73	66	69	40	75
244058	/player/244058/lize-kop/240002	24	2	22/09/2023	L. Kop	Lize Kop	GK	74	80	5000000	550	25	17/03/1998	173	64	116020	Leicester City W	2216	Women's Super League	1	SUB	23		#########	2024	34	Netherlands				Right	3	1	1	Medium/Medium	Stocky (170-185)	No	12000000									12	8	16
248751	/player/248751/teagan-micah/240002	24	2	22/09/2023	T. Micah	Teagan Jade Micah	GK	74	80	5000000	550	25	20/10/1997	176	64	116343	Liverpool W	2216	Women's Super League	1	SUB	16		#########	2024	195	Australia				Right	3	1	1	Medium/Medium	Normal (170-185)	No	12000000									12	8	9
265968	/player/265968/cindy-caputo/240002	24	2	22/09/2023	C. Caputo	Cindy Caputo	RW, ST	74	80	6500000	750	24	07/02/1999	168	57	116044	Saint-Ã‰tienne W	2218	Feminine Division 1	1	RW	18		#########	2024	18	France				Left	3	4	1	High/Medium	Normal (170-)	No	15600000			76	73	70	76	45	67	69	77	57
266915	/player/266915/taylor-hinds/240002	24	2	22/09/2023	T. Hinds	Taylor Hinds	LWB, LM, LB	74	80	6000000	600	24	25/04/1999	160	55	116343	Liverpool W	2216	Women's Super League	1	LWB	12		#########	2024	14	England				Left	4	3	1	Medium/Medium	Lean (170-)	Yes	14400000			76	61	71	73	66	64	72	67	58
267257	/player/267257/anna-heilferty/240002	24	2	22/09/2023	A. Heilferty	Anna Heilferty	LB, RB	74	80	6000000	600	24	17/04/1999	158	55	116304	Washington Spirit W	2221	NWSL	1	RES	21		#########	2024	95	United States				Right	3	3	1	Medium/Medium	Normal (170-)	No	13800000			66	50	67	71	72	65	72	46	65
267286	/player/267286/ryan-gareis/240002	24	2	22/09/2023	R. Gareis	Ryan Gareis	LW	74	80	6500000	750	24	13/11/1998	170	61	116306	Houston Dash W	2221	NWSL	1	SUB	21		#########	2025	95	United States				Right	3	3	1	Medium/Medium	Normal (170-)	No	15000000			70	68	72	74	48	72	75	72	64
267324	/player/267324/addisyn-merrick/240002	24	2	22/09/2023	A. Merrick	Addisyn Merrick	CB	74	80	6000000	650	25	04/03/1998	163	57	116309	Kansas City W	2221	NWSL	1	RES	26		#########	2023	95	United States				Right	3	2	1	Medium/Medium	Normal (170-)	No	13800000			56	42	59	68	78	63	51	38	75
273405	/player/273405/nadine-riesen/240002	24	2	22/09/2023	N. Riesen	Nadine Riesen	RB, CB	74	80	6000000	600	23	11/04/2000	166	59	115997	Eintracht Frankfurt W	2215	Bundesliga Women	1	SUB	3		#########	2026	47	Switzerland				Left	2	2	1	Medium/High	Normal (170-)	No	13800000		Rapid	69	60	65	70	73	64	73	67	71
264907	/player/264907/amira-arfaoui/240002	24	2	22/09/2023	A. Arfaoui	Amira Arfaoui	ST, LM	74	79	6500000	750	23	08/08/1999	160	56	115996	Bayer Leverkusen W	2215	Bundesliga Women	1	ST	17		#########	2025	47	Switzerland				Right	3	3	1	High/Medium	Lean (170-)	No	14100000		Technical	78	70	71	76	50	67	70	74	63
264926	/player/264926/melissa-friedrich/240002	24	2	22/09/2023	M. Friedrich	Melissa Friedrich	CB, CDM	74	79	5500000	700	26	06/05/1997	173	62	115996	Bayer Leverkusen W	2215	Bundesliga Women	1	LDM	3		#########	2024	21	Germany				Right	2	2	1	Medium/High	Normal (170-185)	Yes	12000000		Long Ball Pass	53	46	56	61	75	73	40	44	70
265166	/player/265166/michaela-brandenburg/240002	24	2	22/09/2023	M. Brandenburg	Michaela Brandenburg	CB, RB	74	79	5500000	650	25	17/12/1997	169	60	116004	Werder Bremen W	2215	Bundesliga Women	1	CB	14		#########	2024	21	Germany				Right	2	2	1	Medium/Medium	Normal (170-)	Yes	12500000		Long Ball Pass	67	53	67	65	74	77	61	52	73
267278	/player/267278/ella-stevens/240002	24	2	22/09/2023	E. Stevens	Ella Stevens	ST	74	79	6500000	800	25	11/12/1997	173	60	116305	Chicago Red Stars W	2221	NWSL	1	ST	8		#########	2023	95	United States				Right	3	3	1	High/Medium	Normal (170-185)	No	14100000		Pinged Pass	69	74	66	67	42	66	58	76	74
267304	/player/267304/carrie-lawrence/240002	24	2	22/09/2023	C. Lawrence	Carrie Lawrence	CB	74	79	5500000	650	25	15/07/1997	168	60	116307	Orlando Pride W	2221	NWSL	1	SUB	12		#########	2024	95	United States				Right	3	2	1	Medium/Medium	Normal (170-)	No	12000000			67	42	63	62	75	70	65	39	71
267305	/player/267305/courtney-petersen/240002	24	2	22/09/2023	C. Petersen	Courtney Petersen	LB	74	79	6000000	650	25	28/10/1997	165	58	116306	Houston Dash W	2221	NWSL	1	SUB	5		#########	2025	95	United States				Left	3	3	1	Medium/Medium	Normal (170-)	No	13100000			75	55	67	70	69	69	74	54	67
267383	/player/267383/mia-gyau/240002	24	2	22/09/2023	M. Gyau	Mia Irene Gyau	LB	74	79	6000000	650	25	22/06/1998	163	57	116312	San Diego Wave W	2221	NWSL	1	SUB	26		#########	2023	95	United States				Right	3	2	1	Medium/Medium	Normal (170-)	No	13100000			82	53	68	68	68	65	68	47	66
267385	/player/267385/tegan-mcgrady/240002	24	2	22/09/2023	T. McGrady	Tegan McGrady	LB	74	79	6000000	650	25	11/10/1997	166	58	116302	Portland Thorns W	2221	NWSL	1	SUB	29		#########	2023	95	United States				Left	2	3	1	Medium/Medium	Normal (170-)	No	13100000			69	48	67	67	73	61	73	46	58
267652	/player/267652/heloise-mansuy/240002	24	2	22/09/2023	H. Mansuy	HÃ©loÃ¯se Mansuy	CB, RB	74	79	5500000	700	26	13/02/1997	168	54	116416	Le Havre W	2218	Feminine Division 1	1	RCB	13		#########	2025	18	France				Right	3	2	1	High/Medium	Normal (170-)	Yes	12500000			68	38	61	64	75	74	50	32	72
268012	/player/268012/natalie-jacobs/240002	24	2	22/09/2023	N. Jacobs	Natalie Jacobs	CB, RB	74	79	5500000	650	25	16/08/1997	173	64	116306	Houston Dash W	2221	NWSL	1	RCB	4		#########	2024	95	United States				Right	3	2	1	Medium/Medium	Normal (170-185)	No	12000000		Long Ball Pass	75	47	63	66	75	68	68	44	75
268348	/player/268348/julia-lester/240002	24	2	22/09/2023	J. Lester	Julia Nicole Lester	RB, CB	74	79	6000000	650	25	16/01/1998	162	57	116308	Racing Louisville W	2221	NWSL	1	LCB	15		#########	2023	95	United States				Right	3	2	1	Medium/Medium	Normal (170-)	Yes	13100000		Rapid	64	39	63	67	76	66	68	42	60
270892	/player/270892/fuka-nagano/240002	24	2	22/09/2023	F. Nagano	é•·é‡Ž é¢¨èŠ±	CM, CAM	74	79	6500000	650	24	09/03/1999	160	53	116343	Liverpool W	2216	Women's Super League	1	LCM	8		#########	2024	163	Japan				Right	3	3	2	Medium/Medium	Lean (170-)	Yes	14800000		Tiki Taka, Technical, First Touch	78	60	72	78	61	63	58	62	45
272086	/player/272086/beatriz-beltran-sanz/240002	24	2	22/09/2023	Bea BeltrÃ¡n	Beatriz BeltrÃ¡n Sanz	LB	74	79	6000000	650	25	10/12/1997	160	52	116332	UDG Tenerife W	2222	Primera Division Women	1	SUB	18		#########	2025	45	Spain				Left	3	3	1	Medium/Medium	Normal (170-)	Yes	13700000		Slide Tackle	73	56	65	64	71	71	75	50	60
276846	/player/276846/madison-haley/240002	24	2	22/09/2023	M. Haley	Madison Haley	ST	74	79	6500000	750	24	25/10/1998	170	64	116013	Brighton & Hove Albion W	2216	Women's Super League	1	SUB	21		#########	2024	95	United States				Right	3	3	1	High/Medium	Stocky (170-)	No	14100000			79	73	59	68	35	68	51	78	78
265016	/player/265016/luca-graf/240002	24	2	22/09/2023	L. Graf	Luca Graf	CM, CDM	74	78	6000000	650	24	19/03/1999	160	55	116021	RB Leipzig W	2215	Bundesliga Women	1	RDM	26		#########	2027	21	Germany				Left	2	3	1	Medium/Medium	Normal (170-)	Yes	13700000		Trivela	68	63	72	72	65	69	66	68	60
267322	/player/267322/nealy-martin/240002	24	2	22/09/2023	N. Martin	Nealy Martin	CDM, RB	74	78	5500000	650	25	22/04/1998	170	62	116310	NJ/NY Gotham W	2221	NWSL	1	SUB	14		#########	2023	95	United States				Right	3	2	1	Medium/Medium	Normal (170-)	No	12000000		Long Throw	63	49	67	66	76	63	64	45	70
273403	/player/273403/julia-stierli/240002	24	2	22/09/2023	J. Stierli	Julia Stierli	CB	74	78	5000000	700	26	03/04/1997	182	77	131361	Zurich W	611	Nationalliga A Women	1	RCB	8		#########	2028	47	Switzerland				Left	2	2	1	Low/Medium	Normal (170-185)	No	11400000		Bruiser	60	48	49	57	76	65	28	54	73
239756	/player/239756/tuva-hansen/240002	24	2	22/09/2023	T. Hansen	Tuva Hansen	RB, CB, LB	74	77	5000000	650	25	04/08/1997	165	55	115995	Bayern Munich W	2215	Bundesliga Women	1	LB	6		#########	2026	36	Norway	113007	LB	4	Right	2	3	1	Medium/Medium	Normal (170-)	No	10900000		Whipped Cross	65	32	59	63	77	65	63	27	70
267213	/player/267213/ally-watt/240002	24	2	22/09/2023	A. Watt	Ally Watt	ST, RM	74	77	5500000	850	26	12/03/1997	173	59	116307	Orlando Pride W	2221	NWSL	1	SUB	11		#########	2024	95	United States				Right	3	2	1	Medium/Medium	Lean (170-185)	No	12000000		Quick Step	84	72	62	69	41	67	51	74	71
269210	/player/269210/elise-legrout/240002	24	2	22/09/2023	E. Legrout	Elise Legrout	CM	74	77	5500000	750	25	12/08/1997	163	51	116044	Saint-Ã‰tienne W	2218	Feminine Division 1	1	RCM	6		#########	2024	18	France				Right	3	3	1	Medium/High	Lean (170-)	No	12500000		Pinged Pass, Long Ball Pass	71	69	71	76	64	63	64	72	43
270619	/player/270619/salome-elisor/240002	24	2	22/09/2023	S. Elisor	SalomÃ© Elisor	CM	74	77	5500000	750	26	21/01/1997	174	62	116416	Le Havre W	2218	Feminine Division 1	1	LCM	8		#########	2024	18	France				Right	4	3	1	Medium/Medium	Normal (170-185)	No	12500000		Bruiser, First Touch, Press Proven	69	68	73	75	65	72	59	65	68
272203	/player/272203/maddi-torre-larranaga/240002	24	2	22/09/2023	Maddi Torre	Maddi Torre LarraÃ±aga	CDM, LB	74	77	4900000	700	27	30/03/1996	172	61	116328	Athletic Bilbao W	2222	Primera Division Women	1	SUB	2		#########	2026	45	Spain				Left	2	3	1	Low/Medium	Normal (170-185)	No	10700000			60	56	75	68	73	68	70	50	77
272231	/player/272231/andrea-marrero-avero/240002	24	2	22/09/2023	Andrea Marrero	Andrea Marrero Avero	CB	74	77	4900000	700	26	06/10/1996	169	60	116332	UDG Tenerife W	2222	Primera Division Women	1	SUB	4		#########	2025	45	Spain				Right	2	2	1	Medium/Medium	Stocky (170-)	Yes	11100000			48	49	63	64	77	66	57	47	81
275787	/player/275787/laura-perez-martin/240002	24	2	22/09/2023	Laura PÃ©rez	Laura PÃ©rez MartÃ­n	RM	74	77	5500000	750	25	15/06/1998	167	58	131391	Granada W	2222	Primera Division Women	1	RM	7		#########	2024	45	Spain				Right	2	3	1	Medium/Medium	Lean (170-)	No	12500000			74	69	71	74	54	65	75	70	42
275828	/player/275828/franny-cerna/240002	24	2	22/09/2023	F. ÄŒernÃ¡	Franny ÄŒernÃ¡	ST	74	77	5500000	800	25	22/07/1997	164	57	131360	Slavia Prague W	609	Czech First Division Women	1	SUB	11		#########	2024	12	Czech Republic				Right	3	3	1	High/High	Lean (170-)	No	12500000		Rapid, Relentless	78	75	62	76	38	63	57	78	62
261857	/player/261857/ana-rute-campos-costa/240002	24	2	22/09/2023	Rute Costa	Ana Rute Campos Costa	GK	74	76	3500000	600	29	01/06/1994	170	62	131358	SL Benfica W	10003	1st Division Women	1	GK	66		#########	2024	38	Portugal	115682	SUB	22	Right	3	1	1	Medium/Medium	Normal (170-)	No	8000000		Footwork							12	11	15
267206	/player/267206/tziarra-king/240002	24	2	22/09/2023	T. King	Tziarra King	LM	74	76	5500000	650	24	24/08/1998	175	63	116300	OL Reign W	2221	NWSL	1	SUB	23		#########	2023	95	United States				Right	3	4	1	High/Medium	Normal (170-185)	No	12000000		Quick Step	89	68	68	73	43	72	67	65	54
267353	/player/267353/mandy-freeman/240002	24	2	22/09/2023	M. Freeman	Mandy Freeman	CB	74	76	4200000	750	28	23/03/1995	173	70	116310	NJ/NY Gotham W	2221	NWSL	1	SUB	22		#########	2024	95	United States				Right	2	2	1	Medium/Medium	Stocky (170-185)	No	9100000			53	42	57	58	76	73	42	39	69
269657	/player/269657/gudhrun-arnardottir/240002	24	2	22/09/2023	G. ArnardÃ³ttir	GuÃ°rÃºn ArnardÃ³ttir	CB	74	76	4500000	700	27	29/07/1995	171	68	131362	Rosengard W	814	Damallsvenskan Women	1	RCB	3		#########	2025	24	Iceland	116428	SUB	18	Right	3	2	1	Medium/High	Normal (170-185)	No	10200000			71	34	58	63	76	72	32	34	71
273099	/player/273099/amalie-vangsgaard/240002	24	2	22/09/2023	A. Vangsgaard	Amalie Vangsgaard	ST	74	76	5500000	850	26	29/11/1996	182	57	116034	Paris Saint Germain W	2218	Feminine Division 1	1	SUB	20		#########	2025	13	Denmark				Right	3	3	1	Medium/Medium	Lean (170-185)	No	12000000		Finesse Shot	72	74	63	67	39	65	57	78	79
275820	/player/275820/tereza-krejcirikova/240002	24	2	22/09/2023	T. KrejÄiÅ™Ã­kovÃ¡	Tereza KrejÄiÅ™Ã­kovÃ¡	CDM, CM, CAM	74	76	4600000	700	27	21/06/1996	165	62	131360	Slavia Prague W	609	Czech First Division Women	1	RDM	25		#########	2024	12	Czech Republic				Right	3	3	1	High/Medium	Normal (170-)	No	10500000			69	47	67	63	73	72	53	41	65
248219	/player/248219/adriana-leal-da-silva/240002	24	2	22/09/2023	Adriana	Adriana Leal da Silva	ST, LM	74	75	5000000	850	26	17/11/1996	166	54	116307	Orlando Pride W	2221	NWSL	1	ST	9		#########	2025	54	Brazil				Right	3	3	1	High/Medium	Lean (170-)	No	10900000		Finesse Shot, Flair, Press Proven	76	74	71	73	35	64	67	76	71
265049	/player/265049/maike-berentzen/240002	24	2	22/09/2023	M. Berentzen	Maike Berentzen	LM	74	75	5000000	750	26	10/02/1997	170	63	116001	SGS Essen W	2215	Bundesliga Women	1	LM	13		#########	2024	21	Germany				Left	2	3	1	High/Medium	Normal (170-)	Yes	11400000			68	65	74	71	69	73	74	66	54
266092	/player/266092/imani-dorsey/240002	24	2	22/09/2023	I. Dorsey	Imani Dorsey	LB	74	75	4400000	700	27	21/03/1996	168	62	116310	NJ/NY Gotham W	2221	NWSL	1	SUB	2		#########	2023	95	United States				Left	3	3	1	Medium/Medium	Normal (170-)	No	9600000			70	46	63	69	73	65	73	44	68
267290	/player/267290/emily-curran/240002	24	2	22/09/2023	E. Curran	Emily Curran	CM, CDM	74	75	4900000	750	26	05/08/1996	163	59	116306	Houston Dash W	2221	NWSL	1	RES	18		#########	2023	95	United States				Right	3	2	1	High/Medium	Normal (170-)	No	10700000			55	67	71	75	70	62	61	64	61
226346	/player/226346/allie-long/240002	24	2	22/09/2023	A. Long	Alexandra Linsley Long Batista	CDM, CM	74	74	1200000	500	35	13/08/1987	173	63	116310	NJ/NY Gotham W	2221	NWSL	1	CDM	6		#########	2023	95	United States				Right	3	3	2	Medium/High	Normal (170-185)	No	2500000		Long Ball Pass	49	61	65	65	77	67	41	57	73
227011	/player/227011/emma-berglund/240002	24	2	22/09/2023	E. Berglund	Emma Sofia Berglund	CB	74	74	1400000	700	34	19/12/1988	172	64	131362	Rosengard W	814	Damallsvenskan Women	1	LCB	25		#########	2024	46	Sweden				Right	3	2	1	Medium/Medium	Lean (170-185)	No	3100000			70	30	50	62	74	77	69	26	79
228622	/player/228622/carolina-ferez-mendez/240002	24	2	22/09/2023	Carol FÃ©rez	Carolina FÃ©rez MÃ©ndez	CAM, LM, CM	74	74	3300000	750	32	26/06/1991	163	53	116330	Real Betis W	2222	Primera Division Women	1	CAM	14		#########	2025	45	Spain				Right	3	3	1	High/Medium	Normal (170-)	No	7300000			68	70	71	75	45	58	54	70	45
242784	/player/242784/melissa-lawley/240002	24	2	22/09/2023	M. Lawley	Melissa Elizabeth Lawley	LM, RM	74	74	4100000	800	29	28/04/1994	165	61	116343	Liverpool W	2216	Women's Super League	1	LM	11		#########	2024	14	England				Right	5	3	1	High/Medium	Normal (170-)	Yes	9000000		Rapid	77	69	72	75	40	66	74	71	43
242795	/player/242795/marta-carro-nolasco/240002	24	2	22/09/2023	Marta Carro	Marta Carro Nolasco	CM, CB, CDM	74	74	3300000	750	32	06/01/1991	177	68	116339	Valencia W	2222	Primera Division Women	1	CDM	5		#########	2025	45	Spain				Right	3	2	1	High/High	Lean (170-185)	No	7300000	#Engine	Block	66	67	63	71	76	77	31	69	72
243265	/player/243265/taylor-smith/240002	24	2	22/09/2023	T. Smith	Taylor Smith	LW	74	74	4100000	850	29	01/12/1993	160	57	116310	NJ/NY Gotham W	2221	NWSL	1	LW	20		#########	2023	95	United States				Right	3	3	1	Medium/Medium	Normal (170-)	No	8600000			87	74	69	71	41	71	67	74	66
245884	/player/245884/fiona-brown/240002	24	2	22/09/2023	F. Brown	Fiona Alison Brown	LM, LB, CM	74	74	4200000	800	28	31/03/1995	165	55	131362	Rosengard W	814	Damallsvenskan Women	1	LB	7		#########	2023	42	Scotland	113984	SUB	7	Right	3	4	1	Medium/Medium	Normal (170-)	No	9200000			76	70	69	74	36	69	73	69	65
245888	/player/245888/joanne-love/240002	24	2	22/09/2023	J. Love	Joanne Love	CM, CDM, RM	74	74	1300000	550	37	06/12/1985	160	60	131363	Glasgow City W	607	Scottish Premier League Women	1	RDM	6		#########	2024	42	Scotland				Right	3	3	1	Medium/Medium	Normal (170-)	No	2900000			66	68	69	73	70	63	56	72	70
248364	/player/248364/cheyna-matthews/240002	24	2	22/09/2023	C. Matthews	Cheyna Matthews	ST	74	74	4200000	850	29	10/11/1993	174	63	116305	Chicago Red Stars W	2221	NWSL	1	SUB	20		#########	2023	82	Jamaica				Right	3	3	1	Medium/Medium	Normal (170-185)	No	8800000		Finesse Shot, Chip Shot, Trivela	70	74	65	73	42	58	45	76	72
258577	/player/258577/ainize-barea-nunez/240002	24	2	22/09/2023	Peke	Ainize Barea NÃºÃ±ez	ST, CF	74	74	3600000	850	31	25/01/1992	155	53	116328	Athletic Bilbao W	2222	Primera Division Women	1	SUB	22		#########	2025	45	Spain				Right	4	4	1	High/Low	Normal (170-)	No	7600000			73	79	63	72	29	61	38	84	64
265246	/player/265246/drew-spence/240002	24	2	22/09/2023	D. Spence	Drew Spence	CM, CAM	74	74	4000000	750	30	23/10/1992	164	62	116011	Tottenham W	2216	Women's Super League	1	SUB	24		#########	2024	82	Jamaica				Right	4	3	3	Medium/Medium	Normal (170-)	No	8400000		Power Shot, Power Header, Technical	34	74	73	72	61	70	67	75	59
265868	/player/265868/svava-ros-gudmundsdottir/240002	24	2	22/09/2023	S. GudmundsdÃ³ttir	Svava RÃ³s GuÃ°mundsdÃ³ttir	ST	74	74	4600000	850	27	11/11/1995	177	68	116310	NJ/NY Gotham W	2221	NWSL	1	RES	16		#########	2024	24	Iceland	116428	RS	2	Right	3	3	1	Medium/Medium	Normal (170-185)	No	9700000			71	73	70	72	36	71	61	74	73
265961	/player/265961/roselord-borgella/240002	24	2	22/09/2023	R. Borgella	Roselord Borgella	ST	74	74	4100000	850	30	01/04/1993	172	60	116416	Le Havre W	2218	Feminine Division 1	1	SUB	9		#########	2028	80	Haiti				Right	3	3	1	High/Medium	Lean (170-185)	No	9000000		Rapid	81	74	63	69	40	63	52	76	73
267207	/player/267207/veronica-latsko/240002	24	2	22/09/2023	V. Latsko	Veronica Latsko	RM	74	74	4500000	750	27	12/12/1995	170	63	116300	OL Reign W	2221	NWSL	1	RM	24		#########	2023	95	United States				Right	3	3	1	Medium/Medium	Normal (170-)	No	9500000			68	73	70	73	42	66	65	76	72
267211	/player/267211/nikki-stanton/240002	24	2	22/09/2023	N. Stanton	Nikki Stanton	CDM	74	74	2800000	700	32	26/10/1990	168	65	116300	OL Reign W	2221	NWSL	1	SUB	7		#########	2023	95	United States				Right	3	2	1	Medium/Medium	Normal (170-)	No	5900000			55	53	65	66	73	68	41	52	51
267243	/player/267243/brittany-ratcliffe/240002	24	2	22/09/2023	B. Ratcliffe	Brittany Margaret Ratcliffe	ST, LM	74	74	4200000	850	29	07/02/1994	163	52	116303	North Carolina Courage W	2221	NWSL	1	SUB	11		#########	2024	95	United States				Right	3	3	1	Medium/Medium	Normal (170-)	No	8800000		Finesse Shot	69	72	68	71	41	66	67	75	74
267245	/player/267245/meredith-speck/240002	24	2	22/09/2023	M. Speck	Meredith Speck	CM, CAM	74	74	4000000	750	30	01/02/1993	158	55	116303	North Carolina Courage W	2221	NWSL	1	SUB	25		#########	2024	95	United States				Left	3	3	1	Medium/Medium	Normal (170-)	No	8400000			69	66	75	74	64	60	76	68	59
267309	/player/267309/kylie-strom/240002	24	2	22/09/2023	K. Strom	Kylie Strom	LB	74	74	3600000	700	30	18/03/1993	173	58	116307	Orlando Pride W	2221	NWSL	1	LB	3		#########	2023	95	United States				Left	3	3	1	Medium/Medium	Lean (170-185)	Yes	7600000		Pinged Pass, Block, Anticipate	73	49	68	64	71	68	71	46	69
267351	/player/267351/elizabeth-eddy/240002	24	2	22/09/2023	E. Eddy	Elizabeth Hunt Eddy	LB	74	74	3100000	700	31	13/09/1991	163	58	116311	Angel City W	2221	NWSL	1	SUB	44		#########	2023	95	United States				Right	3	3	1	Medium/Medium	Normal (170-)	No	6500000			66	54	66	68	73	67	73	48	61
268640	/player/268640/laurie-cance/240002	24	2	22/09/2023	L. Cance	Laurie Cance	CM, CAM	74	74	4200000	800	28	11/05/1995	168	65	116416	Le Havre W	2218	Feminine Division 1	1	SUB	5		#########	2025	18	France				Right	4	3	1	Medium/Medium	Lean (170-)	Yes	9200000		Pinged Pass, Bruiser, Relentless	75	70	74	74	57	73	69	70	51
269214	/player/269214/eva-sumo/240002	24	2	22/09/2023	E. Sumo	Eva Sumo	CM, CDM	74	74	4100000	800	29	07/12/1993	169	59	116416	Le Havre W	2218	Feminine Division 1	1	CM	10		#########	2024	18	France				Right	4	4	1	Medium/Medium	Lean (170-)	No	9000000		Technical	61	64	72	79	65	67	59	64	58
270612	/player/270612/silke-demeyere/240002	24	2	22/09/2023	S. Demeyere	Silke Demeyere	CM, LM	74	74	3500000	750	31	20/06/1992	158	48	116416	Le Havre W	2218	Feminine Division 1	1	LM	6		#########	2024	7	Belgium				Left	3	3	1	High/High	Lean (170-)	No	7700000		Block, Relentless	40	68	73	77	70	66	72	65	51
272128	/player/272128/marta-unzue-urdaniz/240002	24	2	22/09/2023	Marta UnzuÃ©	Marta UnzuÃ© Urdaniz	CDM, CM	74	74	1400000	700	34	04/07/1988	170	59	116328	Athletic Bilbao W	2222	Primera Division Women	1	RDM	8		#########	2024	45	Spain				Right	3	3	1	Medium/Medium	Normal (170-)	No	2900000			66	72	74	64	72	68	65	74	60
272214	/player/272214/koko-ange-nguessan/240002	24	2	22/09/2023	K. N'Guessan	Koko Ange N'Guessan	RW, LW	74	74	3300000	850	32	18/11/1990	153	45	116332	UDG Tenerife W	2222	Primera Division Women	1	RW	8		#########	2025	108	CÃ´te d'Ivoire				Right	4	4	1	Medium/Medium	Stocky (170-)	Yes	7300000		Technical	74	72	74	74	41	57	81	70	45
272229	/player/272229/maria-estella-del-valle/240002	24	2	22/09/2023	Estella	MarÃ­a Estella Del Valle	RB	74	74	3700000	750	29	10/06/1994	170	63	116332	UDG Tenerife W	2222	Primera Division Women	1	RB	20		#########	2028	45	Spain				Right	3	3	1	Medium/Medium	Normal (170-)	Yes	8100000		Block, Slide Tackle	69	49	65	71	75	79	71	45	65
275816	/player/275816/simona-necidova/240002	24	2	22/09/2023	S. NecidovÃ¡	Simona NecidovÃ¡	CB	74	74	3500000	750	29	20/01/1994	176	66	131360	Slavia Prague W	609	Czech First Division Women	1	RCB	7		#########	2024	12	Czech Republic				Right	3	2	1	Medium/Medium	Lean (170-185)	No	7700000		Block	50	26	51	51	76	72	38	20	70
268941	/player/268941/jana-fernandez-velasco/240002	24	2	22/09/2023	Jana	Jana FernÃ¡ndez Velasco	CB, LB	73	88	7000000	500	21	18/02/2002	162	56	116325	Barcelona W	2222	Primera Division Women	1	SUB	5		#########	2025	45	Spain				Right	3	2	1	Medium/Medium	Lean (170-)	No	18700000		Slide Tackle	68	49	63	62	75	67	45	45	65
264920	/player/264920/julia-pollak/240002	24	2	22/09/2023	J. Pollak	Julia Pollak	LB, CB	73	86	7000000	500	21	09/05/2002	174	62	116021	RB Leipzig W	2215	Bundesliga Women	1	LB	29		#########	2025	21	Germany				Left	2	2	1	Medium/Medium	Normal (170-185)	Yes	19800000		Whipped Cross	68	40	66	69	73	67	68	31	68
265253	/player/265253/asmita-ale/240002	24	2	22/09/2023	A. Ale	Asmita Ale	RB, RM	73	86	7000000	500	21	03/11/2001	166	59	116011	Tottenham W	2216	Women's Super League	1	LB	13		#########	2024	14	England				Right	3	2	1	Medium/Medium	Normal (170-)	No	19100000		Jockey, Anticipate, Long Throw	66	51	67	64	73	67	72	54	69
265317	/player/265317/laura-blindkilde-brown/240002	24	2	22/09/2023	L. Blindkilde Brown	Laura Blindkilde Brown	CM, CAM	73	86	7000000	500	19	09/09/2003	162	56	116015	Aston Villa W	2216	Women's Super League	1	SUB	19		#########	2025	14	England				Right	5	3	1	High/Medium	Lean (170-)	No	19100000			73	57	70	73	61	54	51	55	54
272125	/player/272125/ane-elexpuru-anorga/240002	24	2	22/09/2023	Ane Elexpuru	Ane Elexpuru AÃ±orga	RM, LM	73	86	7500000	500	20	02/05/2003	160	55	116328	Athletic Bilbao W	2222	Primera Division Women	1	SUB	20		#########	2028	45	Spain				Right	2	4	1	High/Medium	Lean (170-)	Yes	20400000		Finesse Shot, Technical, First Touch	83	68	70	76	47	57	70	70	61
273520	/player/273520/maika-hamano/240002	24	2	22/09/2023	M. Hamano	æ¿±é‡Ž çœŸé¦™	CF, CAM, CM	73	86	7500000	500	19	09/05/2004	165	56	116010	Chelsea W	2216	Women's Super League	1	RES	24		#########	2027	163	Japan				Right	4	4	1	High/Medium	Lean (170-)	No	20100000		Finesse Shot, Pinged Pass, Technical, First Touch	77	71	62	78	51	43	43	77	58
265270	/player/265270/fran-bentley/240002	24	2	22/09/2023	F. Bentley	Fran Bentley	GK	73	85	6500000	500	22	26/06/2001	164	58	131283	Bristol City W	2216	Women's Super League	1	GK	1		#########	2025	14	England				Right	3	1	1	Medium/Medium	Normal (170-)	No	15600000									14	9	7
242524	/player/242524/anna-leat/240002	24	2	22/09/2023	A. Leat	Anna Jessica Leat	GK	73	84	6000000	500	22	26/06/2001	175	66	116015	Aston Villa W	2216	Women's Super League	1	SUB	21		#########	2024	198	New Zealand				Right	2	1	1	Medium/Medium	Normal (170-185)	No	13800000									16	13	7
264961	/player/264961/sarah-kassi/240002	24	2	22/09/2023	S. Kassi	Sarah Kassi	CDM, CM	73	83	6000000	500	19	09/09/2003	167	60	116036	Fleury 91 W	2218	Feminine Division 1	1	SUB	2		#########	2025	129	Morocco				Right	3	2	1	Low/Medium	Normal (170-)	No	13800000			50	57	66	69	69	68	48	58	55
265033	/player/265033/beke-sterner/240002	24	2	22/09/2023	B. Sterner	Beke Sterner	RB	73	83	6500000	500	20	22/02/2003	164	57	116001	SGS Essen W	2215	Bundesliga Women	1	RB	19		#########	2025	21	Germany				Right	2	2	1	Medium/High	Lean (170-)	Yes	15600000		Anticipate, Aerial	71	59	73	71	71	69	72	57	59
265042	/player/265042/katharina-piljic/240002	24	2	22/09/2023	K. PiljiÄ‡	Katharina PiljiÄ‡	CDM	73	83	6000000	500	19	05/09/2003	171	62	116001	SGS Essen W	2215	Bundesliga Women	1	LDM	6		#########	2024	21	Germany				Right	2	3	1	Medium/Medium	Normal (170-185)	Yes	14400000		Long Ball Pass	56	65	71	69	71	66	65	61	56
265055	/player/265055/vivien-endemann/240002	24	2	22/09/2023	V. Endemann	Vivien Endemann	RW, RM	73	83	7000000	600	21	07/08/2001	171	63	115998	Wolfsburg W	2215	Bundesliga Women	1	SUB	25		#########	2026	21	Germany				Right	4	3	1	High/Medium	Lean (170-185)	Yes	15800000		Block	73	71	68	72	43	60	70	74	69
265234	/player/265234/shannon-obrien/240002	24	2	22/09/2023	S. O'Brien	Shannon O'Brien	ST, RM, LM	73	83	7000000	600	21	05/10/2001	171	64	116020	Leicester City W	2216	Women's Super League	1	SUB	27		#########	2024	14	England				Right	3	3	1	High/High	Normal (170-185)	Yes	16800000			71	69	60	77	67	71	48	67	70
265840	/player/265840/cyrielle-blanc/240002	24	2	22/09/2023	C. Blanc	Cyrielle Blanc	CM, CDM	73	83	6500000	500	20	23/01/2003	176	66	116037	Montpellier W	2218	Feminine Division 1	1	SUB	15		#########	2028	18	France				Right	3	3	1	High/Medium	Normal (170-185)	No	15000000			62	64	69	69	69	73	55	69	51
266254	/player/266254/elisabeth-terland/240002	24	2	22/09/2023	E. Terland	Elisabeth Terland	ST, LM	73	83	7000000	650	22	28/06/2001	171	63	116013	Brighton & Hove Albion W	2216	Women's Super League	1	SUB	11		#########	2024	36	Norway				Right	4	3	1	Medium/Medium	Normal (170-185)	No	16100000			77	73	69	72	34	66	69	76	72
270967	/player/270967/marion-haelewyn/240002	24	2	22/09/2023	M. Haelewyn	Marion Haelewyn	CB, RB	73	83	6000000	500	18	30/10/2004	172	66	116038	Bordeaux W	2218	Feminine Division 1	1	RCB	5		#########	2024	18	France				Right	2	2	1	Medium/Medium	Normal (170-185)	No	14400000			62	39	55	54	74	73	51	38	76
271174	/player/271174/fiona-liaigre/240002	24	2	22/09/2023	F. Liaigre	Fiona Liaigre	LB, RB	73	83	6000000	500	18	05/01/2005	162	56	116038	Bordeaux W	2218	Feminine Division 1	1	LB	26		#########	2025	18	France				Right	4	3	1	High/Low	Normal (170-)	No	14400000		Intercept	76	46	59	64	70	67	59	44	54
272085	/player/272085/berta-pujadas-boix/240002	24	2	22/09/2023	Berta Pujadas	Berta Pujadas Boix	CB	73	83	6500000	550	23	09/04/2000	172	66	116339	Valencia W	2222	Primera Division Women	1	RCB	2		#########	2025	45	Spain				Left	3	2	1	Medium/Medium	Normal (170-185)	Yes	15600000		Finesse Shot, Slide Tackle	74	68	63	59	76	68	45	67	70
272119	/player/272119/naia-landaluze-marquinez/240002	24	2	22/09/2023	Landulaze	Naia Landaluze MarquÃ­nez	CB, RB	73	83	6500000	550	22	25/09/2000	170	57	116328	Athletic Bilbao W	2222	Primera Division Women	1	RB	3		#########	2024	45	Spain				Right	2	2	1	Medium/Medium	Lean (170-)	No	15000000		Aerial	62	33	63	61	76	68	66	30	80
272217	/player/272217/gift-monday/240002	24	2	22/09/2023	G. Monday	Gift Monday	LW, ST, CM	73	83	7000000	600	21	09/12/2001	168	60	116332	UDG Tenerife W	2222	Primera Division Women	1	SUB	24		#########	2028	133	Nigeria				Right	3	3	1	High/Medium	Normal (170-)	No	16800000		Rapid, Quick Step	86	67	69	74	66	74	70	70	65
275527	/player/275527/amelie-thole/240002	24	2	22/09/2023	A. ThÃ¶le	Amelie ThÃ¶le	CB, LWB	73	83	6000000	500	19	31/08/2003	170	60	131386	NÃ¼rnberg W	2215	Bundesliga Women	1	LCB	12		#########	2028	21	Germany				Right	2	2	1	Medium/Medium	Lean (170-)	No	14400000			58	40	53	59	76	64	45	41	72
264959	/player/264959/celina-ould-hocine/240002	24	2	22/09/2023	C. Ould Hocine	CÃ©lina Ould Hocine	CB, CDM	73	82	6500000	500	21	03/02/2002	167	55	116035	Paris W	2218	Feminine Division 1	1	SUB	2		#########	2025	18	France				Right	3	2	1	Medium/Medium	Lean (170-)	No	15000000			61	53	63	63	76	68	68	57	68
264965	/player/264965/thelma-eninger/240002	24	2	22/09/2023	T. Eninger	Thelma Eninger	RW, CAM	73	82	7000000	600	21	23/12/2001	158	48	116040	Stade de Reims W	2218	Feminine Division 1	1	RW	7		#########	2024	18	France				Right	3	3	1	Medium/Medium	Normal (170-)	No	16800000		Tiki Taka, First Touch, Press Proven	68	70	73	77	53	48	70	72	49
265307	/player/265307/lucy-parker/240002	24	2	22/09/2023	L. Parker	Lucy Parker	CB	73	82	6500000	550	24	18/11/1998	173	66	116015	Aston Villa W	2216	Women's Super League	1	SUB	15		#########	2025	14	England				Right	3	2	1	Medium/Medium	Normal (170-185)	Yes	15000000			58	39	59	61	75	73	45	39	69
265842	/player/265842/esther-mbakem-niaro/240002	24	2	22/09/2023	E. Mbakem-Niaro	Esther Mbakem-Niaro	ST	73	82	7000000	600	21	07/01/2002	180	71	116037	Montpellier W	2218	Feminine Division 1	1	SUB	19		#########	2024	18	France				Right	3	3	1	High/Medium	Lean (170-185)	No	16100000		Rapid	88	68	62	70	35	75	58	68	68
266918	/player/266918/missy-bo-kearns/240002	24	2	22/09/2023	M. Kearns	Missy Bo Kearns	CM	73	82	7000000	600	22	14/04/2001	167	58	116343	Liverpool W	2216	Women's Super League	1	SUB	7		#########	2025	14	England				Right	3	3	1	Medium/Medium	Lean (170-)	Yes	16800000		Pinged Pass	76	68	76	75	60	67	76	69	51
270526	/player/270526/malgorzata-grec/240002	24	2	22/09/2023	M. Grec	MaÅ‚gorzata Grec	CB	73	82	6500000	550	23	11/09/1999	182	73	116039	Dijon W	2218	Feminine Division 1	1	RCB	5		#########	2024	37	Poland				Right	3	2	1	Low/Medium	Normal (170-185)	No	15600000	#Strength	Jockey, Bruiser	59	38	46	54	72	82	32	33	77
272025	/player/272025/violeta-garcia-quiles/240002	24	2	22/09/2023	Violeta Quiles	Violeta GarcÃ­a Quiles	LM, LB	73	82	7000000	600	23	10/12/1999	165	59	116330	Real Betis W	2222	Primera Division Women	1	LM	16		#########	2024	45	Spain				Left	3	3	1	High/High	Normal (170-)	Yes	16800000		Anticipate, Rapid	82	66	67	77	61	64	70	65	55
272254	/player/272254/laia-balleste-sciora/240002	24	2	22/09/2023	Laia BallestÃ©	Laia BallestÃ© Sciora	CB	73	82	6500000	550	24	22/02/1999	172	60	116338	Huelva W	2222	Primera Division Women	1	RCB	14		#########	2024	45	Spain				Right	2	2	1	Medium/Medium	Normal (170-185)	Yes	15600000		Slide Tackle	63	37	55	63	76	70	45	30	50
273466	/player/273466/alyssa-thompson/240002	24	2	22/09/2023	A. Thompson	Alyssa Thompson	LM, ST	73	82	6500000	500	18	07/11/2004	163	58	116311	Angel City W	2221	NWSL	1	SUB	21		#########	2025	95	United States	113009	SUB	8	Right	3	3	1	Medium/Low	Normal (170-)	No	15000000		Technical, Quick Step	86	66	68	76	41	58	60	70	64
275961	/player/275961/isa-kardinaal/240002	24	2	22/09/2023	I. Kardinaal	Isa Kardinaal	CB	73	82	6000000	500	18	31/03/2005	168	59	131359	Ajax W	610	Eredivisie Women	1	LCB	26		#########	2024	34	Netherlands				Right	2	2	1	Low/Medium	Normal (170-)	No	14400000			67	50	49	58	73	71	28	49	72
261863	/player/261863/lisa-lichtfus/240002	24	2	22/09/2023	L. Lichtfus	Lisa Lichtfus	GK	73	81	6000000	500	23	28/12/1999	172	62	116039	Dijon W	2218	Feminine Division 1	1	GK	1		#########	2024	7	Belgium	113394	SUB	21	Right	3	1	1	Medium/Medium	Normal (170-185)	Yes	14400000									12	9	12
265703	/player/265703/lisa-doorn/240002	24	2	22/09/2023	L. Doorn	Lisa Doorn	CB	73	81	6500000	550	22	08/12/2000	183	69	115999	Hoffenheim W	2215	Bundesliga Women	1	SUB	14		#########	2027	34	Netherlands				Left	3	2	1	Medium/Medium	Normal (170-185)	No	15000000		Slide Tackle	60	56	60	62	73	73	53	60	75
272826	/player/272826/ariadina-alves-borges/240002	24	2	22/09/2023	Ary Borges	Ariadina Alves Borges	CM	73	81	6500000	600	23	28/12/1999	165	60	116308	Racing Louisville W	2221	NWSL	1	RCM	8		#########	2025	54	Brazil				Right	3	3	1	High/Medium	Normal (170-)	No	15000000		Flair, Press Proven	72	74	68	76	62	59	56	75	67
273179	/player/273179/mille-gejl/240002	24	2	22/09/2023	M. Gejl	Mille Gejl Jensen	LM	73	81	7000000	600	23	23/09/1999	171	62	116303	North Carolina Courage W	2221	NWSL	1	LM	22		#########	2024	13	Denmark				Right	3	3	1	High/Medium	Normal (170-185)	No	16100000			68	70	69	74	45	67	70	75	61
273205	/player/273205/chasity-grant/240002	24	2	22/09/2023	C. Grant	Chasity Grant	LW, RW	73	81	7000000	650	22	19/04/2001	167	63	131359	Ajax W	610	Eredivisie Women	1	RW	15		#########	2025	34	Netherlands				Right	3	3	1	High/Medium	Stocky (170-)	No	16800000		Whipped Cross, Bruiser	71	66	69	72	37	69	80	70	45
263479	/player/263479/ana-rita-silva-seica/240002	24	2	22/09/2023	Ana SeiÃ§a	Ana Rita Silva SeiÃ§a	CB	73	80	5500000	550	22	25/03/2001	170	58	131358	SL Benfica W	10003	1st Division Women	1	RCB	3		#########	2024	38	Portugal	115682	SUB	17	Right	3	2	1	Low/Medium	Normal (170-)	No	13200000			67	40	53	59	75	67	38	36	75
264996	/player/264996/laura-wienroither/240002	24	2	22/09/2023	L. Wienroither	Laura Wienroither	RB	73	80	6000000	550	24	13/01/1999	165	58	116009	Arsenal W	2216	Women's Super League	1	RB	26		#########	2024	4	Austria				Right	3	2	1	Medium/High	Normal (170-)	No	13500000		Jockey	72	52	65	70	72	48	72	52	51
265862	/player/265862/malia-berkely/240002	24	2	22/09/2023	M. Berkely	Malia Berkely	CB, CDM	73	80	5500000	600	25	13/02/1998	173	57	116303	North Carolina Courage W	2221	NWSL	1	LCB	7		#########	2023	95	United States				Right	3	3	1	Medium/Medium	Normal (170-185)	No	12700000			54	41	57	64	75	66	52	38	71
265985	/player/265985/nesryne-el-chad/240002	24	2	22/09/2023	N. El Chad	Nesryne El Chad	CB, RB	73	80	5500000	500	20	13/03/2003	167	65	131219	Lille W	2218	Feminine Division 1	1	RCB	5		#########	2026	129	Morocco				Right	2	2	1	Medium/Medium	Normal (170-)	No	13200000			69	41	57	63	74	70	59	38	72
266923	/player/266923/leanne-kiernan/240002	24	2	22/09/2023	L. Kiernan	Leanne Kiernan	ST, LM, CAM	73	80	6000000	650	24	27/04/1999	164	52	116343	Liverpool W	2216	Women's Super League	1	SUB	9		#########	2024	25	Republic of Ireland				Right	4	3	1	High/Low	Lean (170-)	Yes	14400000		Technical, Flair	81	76	64	76	28	59	60	77	52
266975	/player/266975/sophie-roman-haug/240002	24	2	22/09/2023	S. Haug	Sophie RomÃ¡n Haug	ST	73	80	6000000	650	24	04/06/1999	178	68	116343	Liverpool W	2216	Women's Super League	1	SUB	10		#########	2024	36	Norway	113007	SUB	22	Right	3	3	1	Medium/High	Normal (170-185)	No	14400000		Power Header	73	73	62	69	40	68	58	72	81
267362	/player/267362/taryn-torres/240002	24	2	22/09/2023	T. Torres	Taryn Torres	CDM	73	80	5500000	550	24	23/04/1999	168	59	116310	NJ/NY Gotham W	2221	NWSL	1	RES	8		#########	2023	95	United States				Left	3	2	1	Medium/Medium	Normal (170-)	Yes	12700000			67	54	65	68	70	68	40	55	54
267519	/player/267519/kerry-abello/240002	24	2	22/09/2023	K. Abello	Kerry Abello	CM, CDM	73	80	6000000	600	23	17/09/1999	163	56	116307	Orlando Pride W	2221	NWSL	1	SUB	25		#########	2023	95	United States				Left	3	2	1	High/Medium	Normal (170-)	Yes	13800000			72	64	71	72	70	64	70	67	64
267521	/player/267521/marisa-bova/240002	24	2	22/09/2023	M. Bova	Marisa Bova	GK	73	80	5500000	500	22	06/08/2000	188	65	116303	North Carolina Courage W	2221	NWSL	1	SUB	44		#########	2023	95	United States				Right	2	1	1	Medium/Medium	Normal (185+)	No	12700000									9	8	11
267654	/player/267654/nina-richard/240002	24	2	22/09/2023	N. Richard	Nina Richard	CM, CDM	73	80	6000000	600	22	06/09/2000	159	54	116042	Guingamp W	2218	Feminine Division 1	1	RCM	23		#########	2024	18	France				Right	3	3	1	Low/Medium	Normal (170-)	No	14400000		First Touch, Press Proven	69	59	67	74	66	58	47	59	46
268302	/player/268302/ava-cook/240002	24	2	22/09/2023	A. Cook	Ava Cook	LM, ST	73	80	6000000	600	22	05/07/2000	180	65	116305	Chicago Red Stars W	2221	NWSL	1	LM	25		#########	2024	95	United States				Left	3	3	1	Medium/Medium	Normal (170-185)	Yes	13800000		Aerial	75	73	68	71	38	60	60	79	75
268642	/player/268642/marie-morgane-sieber/240002	24	2	22/09/2023	M. Sieber	Marie-Morgane Sieber	GK	73	80	5000000	500	20	15/07/2002	180	66	116042	Guingamp W	2218	Feminine Division 1	1	GK	30		#########	2028	18	France				Right	3	1	1	Medium/Medium	Normal (170-185)	Yes	12000000									15	14	12
268647	/player/268647/zoe-stievenart/240002	24	2	22/09/2023	Z. StiÃ©venart	ZoÃ© StiÃ©venart	ST, RM	73	80	6000000	600	21	12/02/2002	166	58	116416	Le Havre W	2218	Feminine Division 1	1	SUB	7		#########	2028	18	France				Right	3	3	1	High/Medium	Unique	Yes	14400000			78	72	68	75	41	68	67	74	67
272167	/player/272167/yasmin-mrabet/240002	24	2	22/09/2023	Y. Mrabet	Yasmin Mrabet	CM, CB, CDM	73	80	6000000	600	23	08/08/1999	174	62	131125	Levante Las Planas W	2222	Primera Division Women	1	RCM	21		#########	2028	129	Morocco				Right	3	2	1	Medium/Medium	Normal (170-185)	Yes	14400000		Slide Tackle	71	56	67	71	72	73	52	55	81
275395	/player/275395/maite-boucly/240002	24	2	22/09/2023	M. Boucly	MaÃ¯tÃ© Boucly	LM	73	80	6000000	500	21	04/10/2001	175	55	131219	Lille W	2218	Feminine Division 1	1	LM	11		#########	2025	18	France				Left	2	3	1	High/Medium	Lean (170-185)	No	14400000			71	72	71	71	41	69	68	69	57
258979	/player/258979/sandy-maciver/240002	24	2	22/09/2023	S. MacIver	Alexandra MacIver	GK	73	79	3800000	500	25	18/06/1998	175	65	116017	Manchester City W	2216	Women's Super League	1	SUB	22		#########	2025	14	England	113002	SUB	13	Right	3	1	1	Medium/Medium	Lean (170-185)	Yes	8700000									18	11	15
260768	/player/260768/jimena-lopez/240002	24	2	22/09/2023	J. Lopez	Jimena LÃ³pez Fuentes	LB	73	79	4500000	550	24	30/01/1999	168	62	116339	Valencia W	2222	Primera Division Women	1	SUB	3	OL Reign W		2024	83	Mexico	113010	SUB	5	Left	2	2	1	Medium/Medium	Normal (170-)	No				72	45	66	67	72	63	69	44	59
261858	/player/261858/catarina-isabel-silva-amado/240002	24	2	22/09/2023	Catarina Amado	Catarina Isabel Silva Amado	RB, LB	73	79	4500000	550	23	21/07/1999	168	58	131358	SL Benfica W	10003	1st Division Women	1	RB	19		#########	2025	38	Portugal	115682	LB	2	Right	3	3	1	High/Medium	Normal (170-)	No	10800000			77	59	66	69	68	67	70	60	60
264910	/player/264910/caroline-siems/240002	24	2	22/09/2023	C. Siems	Caroline Siems	RB, RM	73	79	4500000	550	24	09/05/1999	164	57	115996	Bayer Leverkusen W	2215	Bundesliga Women	1	SUB	13		#########	2024	21	Germany				Right	2	3	1	Medium/High	Lean (170-)	No	10400000		Finesse Shot, Block	79	67	71	73	71	63	75	71	64
264938	/player/264938/janina-hechler/240002	24	2	22/09/2023	J. Hechler	Janina Hechler	LB, RB, CB	73	79	4500000	550	24	28/01/1999	174	65	116003	KÃ¶ln W	2215	Bundesliga Women	1	SUB	3		#########	2025	21	Germany				Right	3	3	1	Medium/Medium	Normal (170-185)	No	10800000		Long Throw	77	47	67	66	71	72	61	35	66
265233	/player/265233/sam-tierney/240002	24	2	22/09/2023	S. Tierney	Samantha Tierney	CDM, CM, CB	73	79	4400000	550	24	08/10/1998	167	59	116020	Leicester City W	2216	Women's Super League	1	LDM	3		#########	2024	14	England				Right	3	2	1	High/Medium	Normal (170-)	Yes	10600000			72	68	64	68	73	72	49	73	58
265944	/player/265944/agathe-donnary/240002	24	2	22/09/2023	A. Donnary	Agathe Donnary	CM, CDM	73	79	4900000	500	21	09/03/2002	161	55	116042	Guingamp W	2218	Feminine Division 1	1	LCM	6		#########	2028	18	France				Right	3	3	1	High/Medium	Normal (170-)	Yes	11800000			75	58	70	72	66	72	59	59	59
267319	/player/267319/emina-ekic/240002	24	2	22/09/2023	E. Ekic	Emina Ekic	CAM, LW	73	79	4800000	600	24	06/06/1999	163	55	116308	Racing Louisville W	2221	NWSL	1	SUB	13		#########	2023	95	United States				Left	3	3	1	Medium/Medium	Normal (170-)	No	11000000			76	68	72	72	46	61	68	67	51
267378	/player/267378/amirah-ali/240002	24	2	22/09/2023	A. Ali	Amirah Ali	RM	73	79	4800000	600	24	07/12/1998	173	63	116312	San Diego Wave W	2221	NWSL	1	SUB	7		#########	2023	95	United States				Right	3	3	1	Medium/Medium	Normal (170-185)	No	11000000			77	70	71	71	40	65	73	74	53
267498	/player/267498/makamae-gomera-stevens/240002	24	2	22/09/2023	M. Gomera-Stevens	Makamae Gomera-Stevens	RW	73	79	4800000	650	24	17/03/1999	163	58	116306	Houston Dash W	2221	NWSL	1	RES	26		#########	2023	95	United States				Right	3	3	1	Medium/Medium	Normal (170-)	No	11000000			78	66	73	70	36	66	75	69	44
269213	/player/269213/romane-enguehard/240002	24	2	22/09/2023	R. Enguehard	Romane Enguehard	LB, RB	73	79	4500000	550	23	05/07/1999	163	54	116416	Le Havre W	2218	Feminine Division 1	1	LB	14		#########	2024	18	France				Right	3	3	1	Medium/High	Lean (170-)	No	10800000		Jockey, Relentless	67	66	71	75	70	63	65	69	45
270890	/player/270890/kaylan-marckese/240002	24	2	22/09/2023	K. Marckese	Kaylan Marckese	GK	73	79	3800000	500	25	22/04/1998	180	69	131283	Bristol City W	2216	Women's Super League	1	SUB	18	Arsenal W		2024	95	United States				Right	3	1	1	Medium/Medium	Normal (170-185)	No			Footwork							10	8	7
271845	/player/271845/alena-bienz/240002	24	2	22/09/2023	A. Bienz	Alena Bienz	ST, CAM	73	79	4800000	600	20	05/03/2003	167	61	116003	KÃ¶ln W	2215	Bundesliga Women	1	RS	11		#########	2025	47	Switzerland				Right	2	3	1	High/Medium	Normal (170-)	No	11500000			74	69	67	72	50	69	63	74	65
271893	/player/271893/bruna-santos-nhaia/240002	24	2	22/09/2023	Bruninha	Bruna Santos Nhaia	RB	73	79	4600000	500	21	16/06/2002	157	61	116310	NJ/NY Gotham W	2221	NWSL	1	RB	3		#########	2025	54	Brazil				Right	3	2	1	Medium/High	Normal (170-)	Yes	10600000		Tiki Taka, Intercept, First Touch, Press Proven, Long Throw	81	56	67	76	68	68	75	46	67
272341	/player/272341/annalena-rieke/240002	24	2	22/09/2023	A. Rieke	Annalena Rieke	RM	73	79	4800000	600	24	10/01/1999	172	63	116001	SGS Essen W	2215	Bundesliga Women	1	RM	17		#########	2024	21	Germany				Right	2	3	1	High/Medium	Normal (170-185)	No	11500000			63	67	73	71	58	63	77	69	64
275913	/player/275913/angel-mukasa/240002	24	2	22/09/2023	A. Mukasa	Angel Mukasa	GK	73	79	4000000	500	21	10/04/2002	177	65	131362	Rosengard W	814	Damallsvenskan Women	1	SUB	12		#########	2025	46	Sweden				Right	3	1	1	Medium/Medium	Normal (170-185)	No	9600000									11	7	8
277577	/player/277577/leidiane-vila-real/240002	24	2	22/09/2023	Leidi	Leidiane Vila Real	CDM, CM	73	79	4400000	550	24	17/03/1999	174	66	116036	Fleury 91 W	2218	Feminine Division 1	1	SUB	22		#########	2028	54	Brazil				Left	2	3	1	Medium/Medium	Lean (170-185)	No	10100000		Long Ball Pass	70	63	71	68	70	70	63	63	70
237287	/player/237287/maria-asuncion-quinones-goikoetxea/240002	24	2	22/09/2023	Mariasun QuiÃ±ones	MarÃ­a AsunciÃ³n QuiÃ±ones Goikoetxea	GK	73	78	3500000	500	26	29/10/1996	172	72	116328	Athletic Bilbao W	2222	Primera Division Women	1	SUB	1		#########	2024	45	Spain				Right	2	1	1	Medium/Medium	Stocky (170-185)	Yes	7600000									17	10	16
247477	/player/247477/julia-zigiotti/240002	24	2	22/09/2023	J. Zigiotti	Julia Margareta Zigiotti Olme	CM, CDM	73	78	4400000	650	25	24/12/1997	165	59	116013	Brighton & Hove Albion W	2216	Women's Super League	1	RDM	10		#########	2024	46	Sweden				Right	3	3	2	Medium/Medium	Normal (170-)	Yes	9600000			69	64	74	76	58	55	63	62	40
264978	/player/264978/katriina-talaslahti/240002	24	2	22/09/2023	K. Talaslahti	Katriina Talaslahti	GK	73	78	3800000	500	22	21/09/2000	172	68	116416	Le Havre W	2218	Feminine Division 1	1	SUB	1		#########	2025	17	Finland				Right	2	1	1	Medium/Medium	Stocky (170-185)	Yes	8600000									14	14	9
265327	/player/265327/shania-hayles/240002	24	2	22/09/2023	S. Hayles	Shania Hayles	ST	73	78	4700000	650	23	22/12/1999	165	58	131283	Bristol City W	2216	Women's Super League	1	ST	9		#########	2024	82	Jamaica				Left	3	4	1	High/Medium	Normal (170-)	No	10700000		Rapid	77	70	59	74	42	68	46	76	73
265334	/player/265334/megan-finnigan/240002	24	2	22/09/2023	M. Finnigan	Megan Finnigan	CB	73	78	4000000	600	25	02/04/1998	174	59	116016	Everton W	2216	Women's Super League	1	LCB	20		#########	2026	14	England				Right	3	2	1	Medium/Medium	Lean (170-185)	No	8700000		Block	60	43	63	62	74	72	43	34	73
265950	/player/265950/cosette-morche/240002	24	2	22/09/2023	C. MorchÃ©	Cosette MorchÃ©	GK	73	78	3500000	500	26	09/06/1997	188	80	116037	Montpellier W	2218	Feminine Division 1	1	GK	1		#########	2028	95	United States				Right	2	1	1	Medium/Medium	Lean (185+)	Yes	7600000									13	12	14
265956	/player/265956/morgane-martins/240002	24	2	22/09/2023	M. Martins	Morgane Martins	LB	73	78	4200000	600	25	03/01/1998	155	50	116039	Dijon W	2218	Feminine Division 1	1	LB	25		#########	2024	38	Portugal				Left	2	2	1	High/Medium	Lean (170-)	Yes	9600000		Jockey, Intercept	74	46	64	66	70	67	64	46	59
267261	/player/267261/tara-mckeown/240002	24	2	22/09/2023	T. McKeown	Tara McKeown	CB	73	78	4200000	550	23	02/07/1999	168	61	116304	Washington Spirit W	2221	NWSL	1	RCB	9		#########	2025	95	United States				Right	3	3	1	High/Medium	Normal (170-)	No	9100000		Slide Tackle	69	66	72	68	74	70	68	60	73
267317	/player/267317/kirsten-davis/240002	24	2	22/09/2023	K. Davis	Kirsten Davis	ST, CAM	73	78	4700000	650	24	08/09/1998	175	64	116308	Racing Louisville W	2221	NWSL	1	ST	22		#########	2023	95	United States				Right	3	3	1	High/Medium	Normal (170-185)	No	10200000		Pinged Pass	76	72	67	69	42	63	65	72	71
267330	/player/267330/elyse-bennett/240002	24	2	22/09/2023	E. Bennett	Elyse Bennett	ST	73	78	4700000	650	23	27/12/1999	178	66	116300	OL Reign W	2221	NWSL	1	SUB	34		#########	2024	95	United States				Right	3	3	1	Medium/Low	Normal (170-185)	Yes	10200000			69	72	59	71	42	73	48	74	72
269805	/player/269805/kinga-szemik/240002	24	2	22/09/2023	K. Szemik	Kinga Szemik	GK	73	78	3500000	500	26	25/06/1997	182	70	116040	Stade de Reims W	2218	Feminine Division 1	1	GK	30		#########	2024	37	Poland				Right	2	1	1	Medium/Medium	Lean (170-185)	No	8000000									12	13	11
270049	/player/270049/christy-gavory/240002	24	2	22/09/2023	C. Gavory	Christy Gavory	CM, RM	73	78	4400000	650	25	05/05/1998	156	48	116416	Le Havre W	2218	Feminine Division 1	1	RCM	22		#########	2024	18	France				Right	3	3	1	High/High	Lean (170-)	No	10000000		Pinged Pass	70	68	72	78	62	56	71	64	48
272029	/player/272029/natalia-montilla-martinez/240002	24	2	22/09/2023	Natalia Montilla	Natalia Montilla MartÃ­nez	RM, RB	73	78	4600000	600	24	18/10/1998	169	60	116330	Real Betis W	2222	Primera Division Women	1	SUB	8		#########	2028	45	Spain				Right	3	3	1	High/High	Normal (170-)	No	10500000		Jockey, Anticipate, Rapid	76	71	71	70	70	68	68	75	69
273406	/player/273406/naomi-megroz/240002	24	2	22/09/2023	N. MÃ©groz	Naomi MÃ©groz	LB, RB	73	78	4300000	550	24	06/08/1998	168	59	131361	Zurich W	611	Nationalliga A Women	1	LB	2		#########	2025	47	Switzerland				Right	3	2	1	Medium/Medium	Normal (170-)	No	9800000		Bruiser	63	59	63	62	73	68	74	64	72
267202	/player/267202/madison-hammond/240002	24	2	22/09/2023	M. Hammond	Madison Hammond	RB, CDM	73	77	3900000	600	25	15/11/1997	173	62	116311	Angel City W	2221	NWSL	1	SUB	99		#########	2023	95	United States				Right	3	2	1	Medium/Medium	Normal (170-185)	Yes	8500000			69	51	62	66	73	61	67	46	65
267285	/player/267285/ella-dederick/240002	24	2	22/09/2023	E. Dederick	Ella Dederick	GK	73	77	3300000	500	26	27/07/1996	178	67	116306	Houston Dash W	2221	NWSL	1	RES	33		#########	2023	95	United States				Right	2	1	1	Medium/Medium	Normal (170-185)	No	7200000									13	15	13
267662	/player/267662/alison-peniguel/240002	24	2	22/09/2023	A. Peniguel	Alison Peniguel	ST	73	77	4400000	650	24	29/07/1998	170	60	116042	Guingamp W	2218	Feminine Division 1	1	LS	11		#########	2024	18	France				Right	3	3	1	High/Medium	Normal (170-)	No	10000000			76	72	55	72	34	57	31	74	69
271960	/player/271960/paola-soldevila/240002	24	2	22/09/2023	Soldevila	Paola Soldevila	CDM, CB, CM	73	77	3800000	650	26	07/12/1996	166	52	116340	Villarreal W	2222	Primera Division Women	1	RDM	18		#########	2024	45	Spain				Right	3	3	1	Medium/Medium	Lean (170-)	Yes	8600000			64	51	69	69	69	71	55	55	55
273777	/player/273777/julia-bianchi/240002	24	2	22/09/2023	Julia Bianchi	Julia Bianchi	CDM, CM	73	77	3800000	600	25	07/10/1997	167	58	116305	Chicago Red Stars W	2221	NWSL	1	LDM	5		#########	2024	54	Brazil				Right	3	3	1	Medium/Medium	Normal (170-)	No	8300000		Tiki Taka, Whipped Cross, Flair	71	71	73	77	69	60	68	70	56
275382	/player/275382/elisa-launay/240002	24	2	22/09/2023	E. Launay	Elisa Launay	GK	73	77	3300000	500	25	09/09/1997	169	62	131219	Lille W	2218	Feminine Division 1	1	GK	16		#########	2025	18	France				Right	2	1	1	Medium/Medium	Normal (170-)	No	7500000									15	12	14
233351	/player/233351/meikayla-moore/240002	24	2	22/09/2023	M. Moore	Meikayla Jean-Maree Moore	CB, RB	73	76	3500000	650	27	04/06/1996	175	67	131363	Glasgow City W	607	Scottish Premier League Women	1	RCB	18		#########	2026	198	New Zealand				Right	3	2	1	Medium/Medium	Normal (170-185)	Yes	8000000		Slide Tackle, Bruiser	53	42	60	58	74	75	57	45	65
264935	/player/264935/cara-bosl/240002	24	2	22/09/2023	C. BÃ¶sl	Cara BÃ¶sl	GK	73	76	3100000	500	26	11/02/1997	173	66	115997	Eintracht Frankfurt W	2215	Bundesliga Women	1	SUB	26		#########	2024	21	Germany				Right	3	1	1	Medium/Medium	Normal (170-185)	No	6700000									8	8	6
264949	/player/264949/saskia-matheis/240002	24	2	22/09/2023	S. Matheis	Saskia Matheis	CM, CDM	73	76	4000000	700	26	06/06/1997	170	59	116004	Werder Bremen W	2215	Bundesliga Women	1	RDM	19		#########	2025	21	Germany				Right	3	3	1	Medium/Medium	Lean (170-)	Yes	9100000		Jockey, Block	60	64	68	73	67	71	50	58	59
265111	/player/265111/jasmin-sehan/240002	24	2	22/09/2023	J. Sehan	Jasmin Sehan	ST	73	76	4000000	750	26	16/06/1997	164	56	116004	Werder Bremen W	2215	Bundesliga Women	1	LS	15		#########	2024	21	Germany				Right	2	3	1	High/Medium	Stocky (170-)	No	9100000			70	71	68	72	49	67	70	72	73
265331	/player/265331/courtney-brosnan/240002	24	2	22/09/2023	C. Brosnan	Courtney Brosnan	GK	73	76	3000000	500	27	10/11/1995	175	73	116016	Everton W	2216	Women's Super League	1	SUB	1		#########	2024	25	Republic of Ireland				Right	3	1	1	Medium/Medium	Normal (170-185)	No	6500000		Far Throw							13	8	7
265906	/player/265906/anissa-lahmari/240002	24	2	22/09/2023	A. Lahmari	Anissa Lahmari	CM, CAM	73	76	4000000	700	26	17/02/1997	164	59	131125	Levante Las Planas W	2222	Primera Division Women	1	SUB	16		#########	2024	129	Morocco				Right	3	3	1	High/Medium	Lean (170-)	No	9100000		Technical, Flair	71	66	72	77	64	65	71	70	50
272146	/player/272146/fatoumata-kanteh-i-cham/240002	24	2	22/09/2023	Kanteh	Fatoumata Kanteh i Cham	ST, RW	73	76	4100000	750	25	02/07/1997	168	60	116340	Villarreal W	2222	Primera Division Women	1	RW	10		#########	2028	45	Spain				Left	3	4	1	Medium/Medium	Stocky (170-)	No	9300000		Rapid	73	73	65	74	33	68	55	78	59
272259	/player/272259/carla-armengol-joaniquet/240002	24	2	22/09/2023	Carla Armengol	Carla Armengol Joaniquet	RM, LM	73	76	4000000	650	25	02/04/1998	164	53	116330	Real Betis W	2222	Primera Division Women	1	RM	7		#########	2025	45	Spain				Right	3	4	1	Medium/Medium	Lean (170-)	Yes	9100000		Finesse Shot, Technical	76	75	69	75	56	61	70	75	69
273262	/player/273262/regina-otu/240002	24	2	22/09/2023	R. Otu	Regina Otu	CDM, CM	73	76	3600000	650	26	05/08/1996	175	62	116044	Saint-Ã‰tienne W	2218	Feminine Division 1	1	LCM	11		#########	2024	133	Nigeria				Right	3	3	1	Medium/High	Normal (170-185)	No	8200000		Intercept	66	56	64	68	70	73	52	58	55
275934	/player/275934/valeria-cantuario-da-silva/240002	24	2	22/09/2023	ValÃ©ria CantuÃ¡rio	ValÃ©ria CantuÃ¡rio da Silva	RW, RB	73	76	4200000	650	24	10/09/1998	158	58	131358	SL Benfica W	10003	1st Division Women	1	RES	7		#########	2024	54	Brazil				Right	3	3	1	Medium/Medium	Lean (170-)	No	9600000		Technical, Flair	83	65	68	79	62	49	68	68	42
265844	/player/265844/gabrielle-lambert/240002	24	2	22/09/2023	G. Lambert	Gabrielle Lambert	GK	73	75	2500000	550	29	27/12/1993	173	63	116002	Freiburg W	2215	Bundesliga Women	1	RES	32		#########	2028	70	Canada				Left	3	1	1	Medium/Medium	Stocky (170-185)	No	5400000									13	12	14
268988	/player/268988/mariam-diakite/240002	24	2	22/09/2023	M. DiakitÃ©	Mariam DiakitÃ©	CB, LB	73	75	3100000	650	28	11/04/1995	171	61	116036	Fleury 91 W	2218	Feminine Division 1	1	SUB	5		#########	2025	108	CÃ´te d'Ivoire				Right	3	2	1	Low/Medium	Lean (170-185)	No	6700000			60	51	51	51	75	66	35	37	74
271841	/player/271841/jasmin-pal/240002	24	2	22/09/2023	J. Pal	Jasmin Pal	GK	73	75	2900000	500	26	24/08/1996	174	65	116003	KÃ¶ln W	2215	Bundesliga Women	1	GK	1		#########	2024	4	Austria				Right	2	1	1	Medium/Medium	Normal (170-185)	No	6600000									10	6	12
261468	/player/261468/jordyn-listro/240002	24	2	22/09/2023	J. Listro	Jordyn Nicole Listro	CDM	73	74	3100000	650	27	10/08/1995	163	60	116307	Orlando Pride W	2221	NWSL	1	SUB	19		#########	2023	70	Canada				Left	3	3	1	Medium/High	Normal (170-)	Yes	6700000			52	47	64	70	70	67	41	46	49
268649	/player/268649/alexandria-lamontagne/240002	24	2	22/09/2023	A. Lamontagne	Alexandria Lamontagne	ST	73	74	3600000	750	26	27/07/1996	168	65	116044	Saint-Ã‰tienne W	2218	Feminine Division 1	1	ST	8		#########	2024	70	Canada				Right	3	3	1	High/Medium	Normal (170-)	Yes	8200000		Finesse Shot	77	74	62	71	34	74	57	75	73
272032	/player/272032/maria-de-los-angeles/240002	24	2	22/09/2023	Leles CarriÃ³n	Maria De Los Ãngeles	CM, RM	73	74	3600000	700	26	22/02/1997	165	60	116330	Real Betis W	2222	Primera Division Women	1	RCM	20		#########	2024	45	Spain				Right	3	3	1	High/High	Normal (170-)	Yes	8200000		Technical, Relentless	81	68	71	70	67	74	60	70	69
272038	/player/272038/paula-perea-ramirez/240002	24	2	22/09/2023	Paula Perea	Paula Perea RamÃ­rez	LB	73	74	3200000	650	27	19/06/1996	157	52	116330	Real Betis W	2222	Primera Division Women	1	LB	21		#########	2028	45	Spain				Left	3	3	1	Medium/High	Normal (170-)	Yes	7300000		Slide Tackle, Bruiser	69	49	66	68	72	75	70	45	55
272043	/player/272043/catalina-perez/240002	24	2	22/09/2023	C. PÃ©rez	Catalina PÃ©rez	GK	73	74	2400000	550	28	08/11/1994	171	62	116004	Werder Bremen W	2215	Bundesliga Women	1	GK	40		#########	2025	56	Colombia				Right	2	1	2	Medium/Medium	Normal (170-185)	No	5500000									11	6	12
227243	/player/227243/gemma-bonner/240002	24	2	22/09/2023	G. Bonner	Gemma Bonner	CB	73	73	2100000	650	31	13/07/1991	178	67	116343	Liverpool W	2216	Women's Super League	1	RCB	23		#########	2024	14	England				Right	4	2	1	Medium/Medium	Normal (170-185)	No	4600000		Aerial	49	47	41	58	74	74	27	48	64
227354	/player/227354/rose-lavaud/240002	24	2	22/09/2023	R. Lavaud	Rose Lavaud	RM, LM	73	73	2500000	700	31	06/04/1992	158	56	116039	Dijon W	2218	Feminine Division 1	1	SUB	17		#########	2024	18	France				Right	3	3	1	Medium/Medium	Normal (170-)	No	5500000		Pinged Pass, Technical	75	64	69	78	52	58	68	62	44
228626	/player/228626/debora-garcia-mateo/240002	24	2	22/09/2023	DÃ©bora	DÃ©bora GarcÃ­a Mateo	RB, LB	73	73	1600000	650	33	17/10/1989	163	52	116337	Sevilla W	2222	Primera Division Women	1	RB	17		#########	2024	45	Spain				Right	3	3	1	High/Medium	Normal (170-)	No	3500000			73	57	71	70	70	62	70	59	61
231349	/player/231349/marie-charlotte-leger/240002	24	2	22/09/2023	M. LÃ©ger	Marie-Charlotte LÃ©ger	LM, ST	73	73	3200000	700	27	13/03/1996	167	67	116042	Guingamp W	2218	Feminine Division 1	1	SUB	25		#########	2024	18	France				Right	3	3	1	High/Medium	Stocky (170-)	Yes	7000000			71	71	70	74	45	74	69	70	71
239793	/player/239793/mimmi-larsson/240002	24	2	22/09/2023	M. Larsson	Ann Mimmi Ellenore Larsson	ST	73	73	3000000	800	29	09/04/1994	168	65	116309	Kansas City W	2221	NWSL	1	SUB	9		#########	2024	46	Sweden				Right	4	3	1	Medium/Low	Normal (170-)	No	6300000			70	73	68	74	39	64	65	77	67
241226	/player/241226/katie-johnson/240002	24	2	22/09/2023	K. Johnson	Katie Johnson	CAM, ST	73	73	3100000	750	28	14/09/1994	173	67	116311	Angel City W	2221	NWSL	1	SUB	33		#########	2024	83	Mexico				Right	3	3	1	Medium/Medium	Normal (170-185)	No	6500000		First Touch, Aerial	71	72	72	72	47	60	71	75	71
245962	/player/245962/karen-araya/240002	24	2	22/09/2023	K. Araya	Karen Araya	CM	73	73	2400000	700	32	16/10/1990	162	62	116334	Madrid CFF W	2222	Primera Division Women	1	RCM	8		#########	2025	55	Chile				Right	3	3	2	High/Medium	Normal (170-)	No	5000000		Intercept	58	75	74	70	66	74	72	75	50
246235	/player/246235/lucy-staniforth/240002	24	2	22/09/2023	L. Staniforth	Lucy Elizabeth Staniforth	CM, CAM, CDM	73	73	2900000	700	30	02/10/1992	157	54	116015	Aston Villa W	2216	Women's Super League	1	CM	12		#########	2024	14	England				Right	3	3	1	Medium/Low	Normal (170-)	No	6100000			75	66	70	77	63	53	60	66	45
246906	/player/246906/noko-matlou/240002	24	2	22/09/2023	N. Matlou	Noko Matlou	CB	73	73	550000	500	37	30/09/1985	166	61	116331	Eibar W	2222	Primera Division Women	1	RCB	17		#########	2024	140	South Africa				Right	3	2	1	High/Medium	Normal (170-)	No	1200000			64	48	61	64	72	77	38	45	70
248367	/player/248367/havana-solaun/240002	24	2	22/09/2023	H. Solaun	Havana Solaun	CM, CDM	73	73	2900000	700	30	23/02/1993	175	69	116306	Houston Dash W	2221	NWSL	1	SUB	6		#########	2024	82	Jamaica				Right	3	3	1	Medium/Medium	Normal (170-185)	No	6100000			78	71	71	73	66	69	63	73	59
265027	/player/265027/teninsoun-sissoko/240002	24	2	22/09/2023	T. Sissoko	Teninsoun Sissoko	CB	73	73	2500000	650	30	02/09/1992	173	65	116035	Paris W	2218	Feminine Division 1	1	RCB	23		#########	2025	18	France				Right	2	2	1	Medium/Medium	Lean (170-185)	No	5300000			64	46	63	61	75	70	58	43	76
265171	/player/265171/phoenetia-browne/240002	24	2	22/09/2023	P. Browne	Phoenetia Browne	LW, RW, ST	73	73	3000000	800	29	22/04/1994	173	66	116044	Saint-Ã‰tienne W	2218	Feminine Division 1	1	LW	22		#########	2024	89	Saint Kitts and Nevis				Left	4	3	1	Medium/Medium	Normal (170-185)	No	6600000		Press Proven, Quick Step	77	73	65	72	38	75	68	72	73
265174	/player/265174/vicky-bruce/240002	24	2	22/09/2023	V. Bruce	Vicky Bruce	CB	73	73	2500000	650	29	31/05/1994	163	52	131283	Bristol City W	2216	Women's Super League	1	LCB	14		#########	2024	95	United States				Right	4	2	1	Medium/Medium	Lean (170-)	No	5500000		Anticipate	74	30	54	57	75	70	25	26	71
265836	/player/265836/maria-diaz-cirauqui/240002	24	2	22/09/2023	MarÃ­a Diaz	MarÃ­a DÃ­az Cirauqui	RM, LM	73	73	3100000	750	28	05/05/1995	163	59	116039	Dijon W	2218	Feminine Division 1	1	RM	7		#########	2024	45	Spain				Right	3	3	1	Medium/Medium	Normal (170-)	Yes	6800000		Technical, Flair	77	67	71	72	41	58	75	66	45
266907	/player/266907/rachael-laws/240002	24	2	22/09/2023	R. Laws	Rachael Laws	GK	73	73	1500000	500	32	05/11/1990	175	66	116343	Liverpool W	2216	Women's Super League	1	GK	1		#########	2024	14	England				Right	3	1	1	Medium/Medium	Normal (170-185)	Yes	3300000									19	7	7
266913	/player/266913/niamh-fahey/240002	24	2	22/09/2023	N. Fahey	Niamh Fahey	CB	73	73	800000	500	35	13/10/1987	170	63	116343	Liverpool W	2216	Women's Super League	1	CB	5		#########	2024	25	Republic of Ireland				Right	3	2	1	Medium/Medium	Normal (170-)	No	1800000		Intercept	55	40	63	62	78	60	49	32	73
266914	/player/266914/jasmine-matthews/240002	24	2	22/09/2023	J. Matthews	Jasmine Matthews	CB, CM	73	73	2500000	650	30	24/03/1993	171	58	116343	Liverpool W	2216	Women's Super League	1	SUB	6		#########	2024	14	England				Left	4	2	1	Medium/Medium	Lean (170-185)	No	5500000		Block, Intercept	59	61	63	68	76	66	29	63	65
267066	/player/267066/karin-maria-lundin/240002	24	2	22/09/2023	K. Lundin	Karin Maria Lundin	ST	73	73	3100000	800	28	04/12/1994	175	63	131362	Rosengard W	814	Damallsvenskan Women	1	SUB	21		#########	2024	46	Sweden				Right	3	2	1	High/Medium	Normal (170-185)	No	6800000			65	72	63	72	41	64	39	76	75
267293	/player/267293/angharad-james/240002	24	2	22/09/2023	A. James	Angharad James	CM, CDM	73	73	3000000	750	29	01/06/1994	162	57	116011	Tottenham W	2216	Women's Super League	1	RCM	15		#########	2024	50	Wales				Right	3	2	1	High/Medium	Normal (170-)	No	6300000			61	64	76	69	68	65	73	59	55
267344	/player/267344/michele-vasconcelos/240002	24	2	22/09/2023	M. Vasconcelos	Michele Vasconcelos	CAM, RW	73	73	3000000	750	29	11/05/1994	165	60	116302	Portland Thorns W	2221	NWSL	1	SUB	15		#########	2023	95	United States				Right	2	3	1	Medium/Medium	Normal (170-)	No	6300000			68	69	67	72	46	60	45	72	57
267345	/player/267345/mallory-weber/240002	24	2	22/09/2023	M. Weber	Mallory Weber	LB	73	73	2700000	650	29	04/04/1994	168	60	116309	Kansas City W	2221	NWSL	1	RES	20		#########	2023	95	United States				Right	3	2	1	Medium/Medium	Normal (170-)	No	5700000			78	49	61	58	74	67	59	48	67
267656	/player/267656/laurie-teinturier/240002	24	2	22/09/2023	L. Teinturier	Laurie Teinturier	RM, LM	73	73	3200000	700	27	20/02/1996	169	61	116042	Guingamp W	2218	Feminine Division 1	1	RM	20		#########	2028	18	France				Right	3	3	1	Medium/Medium	Normal (170-)	No	7000000			77	66	70	69	38	58	71	67	52
271044	/player/271044/satara-murray/240002	24	2	22/09/2023	S. Murray	Satara Murray	CB	73	73	2500000	650	30	01/07/1993	173	59	131283	Bristol City W	2216	Women's Super League	1	RCB	44		#########	2025	82	Jamaica				Right	3	2	1	Low/Medium	Stocky (170-185)	Yes	5500000			53	38	56	60	76	63	33	38	74
271165	/player/271165/meriame-terchoun/240002	24	2	22/09/2023	M. Terchoun	Meriame Terchoun	LM, RM, ST	73	73	3200000	700	27	27/10/1995	162	54	116039	Dijon W	2218	Feminine Division 1	1	LM	11		#########	2024	47	Switzerland				Right	3	3	1	High/High	Normal (170-)	No	7000000		Technical, Flair	76	68	72	74	52	57	73	69	55
272255	/player/272255/chelsea-louise-ashurst/240002	24	2	22/09/2023	C. Ashurst	Chelsea Louise Ashurst	GK	73	73	1000000	500	33	22/04/1990	167	59	116338	Huelva W	2222	Primera Division Women	1	SUB	1		#########	2024	14	England				Right	2	1	1	Medium/Medium	Normal (170-)	No	2200000		Footwork							10	9	10
272285	/player/272285/lisa-josten/240002	24	2	22/09/2023	L. Josten	Lisa Josten	ST, LM	73	73	3000000	750	30	07/01/1993	160	53	116004	Werder Bremen W	2215	Bundesliga Women	1	SUB	7		#########	2025	21	Germany				Left	4	2	1	High/Medium	Lean (170-)	Yes	6600000		Technical	72	71	71	70	52	69	68	76	67
274077	/player/274077/shameeka-fishley/240002	24	2	22/09/2023	S. Fishley	Shameeka Fishley	ST	73	73	3000000	800	29	19/09/1993	175	63	116038	Bordeaux W	2218	Feminine Division 1	1	ST	11		#########	2024	14	England				Right	3	3	1	Medium/Medium	Lean (170-185)	No	6600000		Rapid	75	73	64	68	39	67	68	74	72
275396	/player/275396/aurore-paprzycki/240002	24	2	22/09/2023	A. Paprzycki	Aurore Paprzycki	CM	73	73	3000000	750	29	06/03/1994	165	58	131219	Lille W	2218	Feminine Division 1	1	RCM	6		#########	2025	18	France				Right	3	3	1	Medium/High	Normal (170-)	No	6600000			67	60	70	74	66	70	57	59	48
275925	/player/275925/ria-oling/240002	24	2	22/09/2023	R. Ã–ling	Ria Ã–ling	RM, CM	73	73	3100000	750	28	15/09/1994	169	61	131362	Rosengard W	814	Damallsvenskan Women	1	LDM	6		#########	2024	17	Finland				Right	3	3	1	High/Medium	Normal (170-)	No	6800000		Rapid	71	63	71	73	63	66	69	66	63
277575	/player/277575/agata-filipa-pimenta/240002	24	2	22/09/2023	Ãgata Filipa	Ãgata Filipa Pimenta	LB	73	73	2800000	650	28	17/05/1995	160	52	116036	Fleury 91 W	2218	Feminine Division 1	1	LB	13		#########	2025	38	Portugal				Left	3	3	1	High/Medium	Lean (170-)	No	5900000		Dead Ball	68	68	74	66	71	64	73	69	61
271446	/player/271446/victoria-lopez-serrano-felix/240002	24	2	22/09/2023	Vicky LÃ³pez	Victoria LÃ³pez Serrano Felix	CAM, LW	72	89	6000000	500	16	26/07/2006	161	54	116325	Barcelona W	2222	Primera Division Women	1	SUB	30		#########	2027	45	Spain				Right	4	4	1	Medium/Low	Lean (170-)	No	16100000		Technical	79	71	68	74	36	47	59	71	49
268939	/player/268939/bruna-vilamala-costa/240002	24	2	22/09/2023	Bruna	Bruna Vilamala Costa	ST, CAM	72	86	6000000	500	21	04/06/2002	165	59	116325	Barcelona W	2222	Primera Division Women	1	SUB	19		#########	2026	45	Spain				Left	3	3	1	High/Medium	Lean (170-)	No	16100000		Technical	82	71	61	76	33	59	46	77	54
272116	/player/272116/lucia-moral-ruiz/240002	24	2	22/09/2023	Wifi	LucÃ­a Moral Ruiz	ST	72	86	5500000	500	19	11/02/2004	169	59	116327	Atletico Madrid W	2222	Primera Division Women	1	SUB	14		#########	2026	45	Spain				Right	3	3	1	Medium/Medium	Normal (170-)	No	15000000		Rapid	81	72	60	76	38	62	56	80	65
264934	/player/264934/camilla-kuver/240002	24	2	22/09/2023	C. KÃ¼ver	Camilla KÃ¼ver	RB, LB	72	84	5500000	500	20	10/06/2003	184	65	115998	Wolfsburg W	2215	Bundesliga Women	1	RES	16		#########	2027	21	Germany				Right	4	3	1	High/Medium	Lean (170-185)	No	12400000		Long Throw	70	52	66	61	72	67	67	48	66
277697	/player/277697/hapsatou-malado-diallo/240002	24	2	22/09/2023	H. Malado Diallo	Hapsatou Malado Diallo	ST	72	84	5500000	500	18	14/04/2005	180	63	116331	Eibar W	2222	Primera Division Women	1	SUB	19		#########	2028	136	Senegal				Right	4	4	1	Medium/Medium	Normal (170-185)	No	13200000		Rapid	82	70	69	72	40	75	62	71	66
264233	/player/264233/julie-blakstad/240002	24	2	22/09/2023	J. Blakstad	Julie Blakstad	LW, LB	72	83	5500000	500	21	27/08/2001	170	63	116017	Manchester City W	2216	Women's Super League	1	SUB	41		#########	2024	36	Norway	113007	SUB	17	Left	3	3	1	High/Medium	Normal (170-)	No	12700000			79	68	70	70	45	64	75	69	36
265002	/player/265002/louna-ribadeira/240002	24	2	22/09/2023	L. Ribadeira	Louna Ribadeira	ST	72	83	5000000	500	18	18/08/2004	169	58	116035	Paris W	2218	Feminine Division 1	1	SUB	20		#########	2025	18	France				Right	3	3	1	Medium/Medium	Normal (170-)	No	11500000		Technical	75	70	63	76	34	62	57	71	67
265046	/player/265046/laureta-elmazi/240002	24	2	22/09/2023	L. Elmazi	Laureta Elmazi	LM, LB	72	83	5000000	500	20	26/06/2003	175	64	116001	SGS Essen W	2215	Bundesliga Women	1	LB	11		#########	2024	21	Germany				Right	2	3	1	High/Medium	Lean (170-185)	No	12000000			69	69	70	71	53	62	72	69	64
271890	/player/271890/monique-ngock/240002	24	2	22/09/2023	M. Ngock	Monique Ngock	CDM, CM	72	83	4600000	500	18	17/09/2004	166	54	116040	Stade de Reims W	2218	Feminine Division 1	1	SUB	14		#########	2025	103	Cameroon				Right	3	3	1	Medium/High	Normal (170-)	No	11000000			67	52	62	68	68	67	38	53	51
272331	/player/272331/oluwatosin-demehin/240002	24	2	22/09/2023	O. Demehin	Oluwatosin Demehin	CB	72	83	4900000	500	21	13/03/2002	174	63	116040	Stade de Reims W	2218	Feminine Division 1	1	LCB	4		#########	2024	133	Nigeria				Right	3	2	1	Medium/Medium	Lean (170-185)	No	11800000			68	36	60	55	72	69	44	32	74
265347	/player/265347/emma-harries/240002	24	2	22/09/2023	E. Harries	Emma Harries	ST, RM	72	82	5500000	500	21	29/03/2002	178	67	116014	West Ham United W	2216	Women's Super League	1	SUB	12		#########	2024	14	England				Right	3	3	1	Medium/Medium	Normal (170-185)	No	12700000			75	71	57	73	37	68	59	72	61
266553	/player/266553/cecilia-ran-runarsdottir/240002	24	2	22/09/2023	C. RÃºnarsdÃ³ttir	CecilÃ­a RÃ¡n RÃºnarsdÃ³ttir	GK	72	82	4400000	500	19	26/07/2003	188	72	115995	Bayern Munich W	2215	Bundesliga Women	1	SUB	44		#########	2026	24	Iceland	116428	GK	1	Right	3	1	1	Medium/Medium	Normal (185+)	No	10100000									14	7	8
268061	/player/268061/oceane-hurtre/240002	24	2	22/09/2023	O. HurtrÃ©	OcÃ©ane HurtrÃ©	LW, CM	72	82	5000000	500	19	17/02/2004	167	64	116034	Paris Saint Germain W	2218	Feminine Division 1	1	SUB	26		#########	2025	18	France				Left	2	3	1	Medium/Medium	Normal (170-)	Yes	11500000		Long Ball Pass, Whipped Cross, Technical, Flair	73	70	71	74	65	62	75	69	57
272148	/player/272148/maria-llompart-pons/240002	24	2	22/09/2023	MarÃ­a Llompart	MarÃ­a Llompart Pons	CM, CAM	72	82	5000000	550	22	19/10/2000	161	55	116340	Villarreal W	2222	Primera Division Women	1	CM	6		#########	2028	45	Spain				Right	3	4	1	Medium/Medium	Normal (170-)	Yes	12000000			78	70	69	77	65	74	55	70	59
272276	/player/272276/kara-bathmann/240002	24	2	22/09/2023	K. Bathmann	Kara Bathmann	RB	72	82	4900000	500	20	10/09/2002	165	58	131106	MSV Duisburg W	2215	Bundesliga Women	1	RB	4		#########	2025	21	Germany				Right	2	2	1	Medium/Medium	Normal (170-)	No	11800000		Intercept	66	39	67	65	71	72	65	33	65
273265	/player/273265/christy-ucheibe/240002	24	2	22/09/2023	C. Ucheibe	Christy Ucheibe	CDM, CB	72	82	5000000	500	22	25/12/2000	173	64	131358	SL Benfica W	10003	1st Division Women	1	CDM	16		#########	2026	133	Nigeria				Right	2	2	1	Medium/Medium	Normal (170-185)	No	12000000		Block, Relentless	71	51	59	65	75	69	40	51	71
275575	/player/275575/kenni-thompson/240002	24	2	22/09/2023	K. Thompson	Kenni Thompson	LB, LM	72	82	5000000	500	22	01/12/2000	159	47	116331	Eibar W	2222	Primera Division Women	1	LB	12		#########	2028	68	Bermuda				Left	3	3	1	High/High	Normal (170-)	No	12000000			80	55	66	69	68	66	72	52	66
264966	/player/264966/julia-kassen/240002	24	2	22/09/2023	J. Kassen	Julia Kassen	GK	72	81	4600000	500	21	17/05/2002	179	64	116002	Freiburg W	2215	Bundesliga Women	1	SUB	29		#########	2027	21	Germany				Right	3	1	1	Medium/Medium	Lean (170-185)	No	10600000									9	6	6
265117	/player/265117/maja-sternad/240002	24	2	22/09/2023	M. Sternad	Maja Sternad	ST	72	81	5000000	500	19	28/12/2003	170	60	116004	Werder Bremen W	2215	Bundesliga Women	1	RS	11		#########	2024	21	Germany				Right	3	3	1	High/Medium	Normal (170-)	Yes	12000000			71	70	69	72	43	67	72	72	66
265336	/player/265336/poppy-pattinson/240002	24	2	22/09/2023	P. Pattinson	Poppy Pattinson	LB, LWB	72	81	5000000	500	23	30/04/2000	166	60	116013	Brighton & Hove Albion W	2216	Women's Super League	1	LB	3		#########	2024	14	England				Left	3	2	1	Medium/Medium	Normal (170-)	Yes	11500000		Jockey, Aerial	69	49	66	62	71	63	75	43	78
272031	/player/272031/noelia-salazar-franquis/240002	24	2	22/09/2023	Noelia Salazar	Noelia Salazar Franquis	CDM, CM	72	81	4900000	500	24	03/05/1999	169	59	116330	Real Betis W	2222	Primera Division Women	1	SUB	23		#########	2024	45	Spain				Right	3	2	1	High/Medium	Normal (170-)	No	11800000		Intercept	62	58	71	66	70	65	60	60	54
275458	/player/275458/aimee-palmer/240002	24	2	22/09/2023	A. Palmer	Aimee Palmer	CM	72	81	5000000	550	22	25/07/2000	168	60	116020	Leicester City W	2216	Women's Super League	1	SUB	6		#########	2024	14	England				Right	3	3	1	Medium/Medium	Normal (170-)	No	12000000			67	63	69	72	70	68	57	63	67
264925	/player/264925/lisanne-grawe/240002	24	2	22/09/2023	L. GrÃ¤we	Lisanne GrÃ¤we	CM	72	80	5000000	500	20	11/02/2003	161	56	115997	Eintracht Frankfurt W	2215	Bundesliga Women	1	SUB	37		#########	2027	21	Germany				Right	3	3	1	Medium/Medium	Normal (170-)	Yes	11500000			50	64	69	72	58	62	50	64	39
264931	/player/264931/verena-wieder/240002	24	2	22/09/2023	V. Wieder	Verena Wieder	ST, LM	72	80	5000000	600	23	26/06/2000	175	64	115996	Bayer Leverkusen W	2215	Bundesliga Women	1	SUB	31		#########	2024	21	Germany				Right	2	2	1	Medium/Medium	Normal (170-185)	Yes	11500000			75	72	70	74	47	62	73	72	69
265106	/player/265106/anneke-borbe/240002	24	2	22/09/2023	A. Borbe	Anneke Borbe	GK	72	80	4600000	500	22	17/09/2000	180	67	115998	Wolfsburg W	2215	Bundesliga Women	1	RES	30		#########	2027	21	Germany				Right	2	1	1	Medium/Medium	Lean (170-185)	Yes	10400000									21	16	12
265126	/player/265126/tuana-mahmoud/240002	24	2	22/09/2023	T. Mahmoud	Tuana Mahmoud	LM	72	80	5000000	500	20	03/03/2003	167	55	116004	Werder Bremen W	2215	Bundesliga Women	1	SUB	10		#########	2024	21	Germany				Right	2	3	1	High/Medium	Lean (170-)	No	12000000		Technical	71	60	69	72	62	63	72	61	53
265377	/player/265377/vanessa-fudalla/240002	24	2	22/09/2023	V. Fudalla	Vanessa Fudalla	ST, CAM	72	80	5500000	500	21	21/10/2001	155	54	116021	RB Leipzig W	2215	Bundesliga Women	1	CAM	10		#########	2027	21	Germany				Left	3	3	1	High/Low	Normal (170-)	Yes	13200000			71	73	63	72	54	65	45	80	57
267312	/player/267312/viviana-villacorta/240002	24	2	22/09/2023	V. Villacorta	Viviana Villacorta	CDM, CM	72	80	4900000	500	24	02/02/1999	170	62	116307	Orlando Pride W	2221	NWSL	1	LDM	14		#########	2024	95	United States				Right	3	3	1	Medium/Medium	Normal (170-)	Yes	11300000			63	55	64	69	69	69	40	56	57
267346	/player/267346/jenna-winebrenner/240002	24	2	22/09/2023	J. Winebrenner	Jenna Winebrenner	CB	72	80	4900000	500	23	21/08/1999	170	62	116309	Kansas City W	2221	NWSL	1	SUB	19		#########	2023	95	United States				Right	2	2	1	Medium/Medium	Normal (170-)	No	11300000			60	42	56	59	74	67	46	38	72
271040	/player/271040/jaedyn-shaw/240002	24	2	22/09/2023	J. Shaw	Jaedyn Shaw	LM	72	80	4900000	500	18	20/11/2004	165	58	116312	San Diego Wave W	2221	NWSL	1	SUB	11		#########	2023	95	United States				Right	3	3	1	High/Medium	Normal (170-)	Yes	11300000		Incisive Pass	82	68	67	69	35	61	71	70	52
271844	/player/271844/andrea-gavric/240002	24	2	22/09/2023	A. GavriÄ‡	Andrea GavriÄ‡	LB	72	80	5000000	500	21	03/12/2001	168	58	116003	KÃ¶ln W	2215	Bundesliga Women	1	LB	18		#########	2024	8	Bosnia and Herzegovina				Left	2	2	1	High/Medium	Lean (170-)	Yes	12000000			73	44	57	65	71	57	68	52	65
276501	/player/276501/kristin-krammer/240002	24	2	22/09/2023	K. Krammer	Kristin Krammer	GK	72	80	4600000	500	21	24/05/2002	182	63	131386	NÃ¼rnberg W	2215	Bundesliga Women	1	SUB	25		#########	2028	4	Austria				Right	3	1	1	Medium/Medium	Normal (170-185)	No	11000000									20	14	13
246582	/player/246582/charlene-meyong/240002	24	2	22/09/2023	C. Meyong	CharlÃ¨ne Iverna Meyong Menene	CM, CDM	72	79	4700000	550	24	19/11/1998	170	62	116040	Stade de Reims W	2218	Feminine Division 1	1	RCM	13		#########	2024	103	Cameroon				Right	4	3	1	High/Medium	Normal (170-)	No	11300000			68	63	65	73	65	65	49	62	53
261845	/player/261845/andreia-martins-faria/240002	24	2	22/09/2023	Andreia Faria	Andreia Martins Faria	CDM, CM	72	79	4400000	500	23	19/04/2000	164	55	131358	SL Benfica W	10003	1st Division Women	1	LCM	6		#########	2024	38	Portugal				Right	3	3	1	Medium/Medium	Lean (170-)	No	10600000			67	62	72	74	70	60	68	63	58
265057	/player/265057/cora-zicai/240002	24	2	22/09/2023	C. Zicai	Cora Zicai	LW, RW	72	79	4400000	500	18	29/11/2004	175	64	116002	Freiburg W	2215	Bundesliga Women	1	SUB	28		#########	2024	21	Germany				Right	2	3	1	Medium/Medium	Lean (170-185)	No	10100000			74	71	69	69	51	62	71	73	74
265863	/player/265863/marine-perea/240002	24	2	22/09/2023	M. Perea	Marine Perea	LB	72	79	4500000	500	22	01/10/2000	163	58	116042	Guingamp W	2218	Feminine Division 1	1	SUB	15		#########	2024	18	France				Left	2	3	1	High/Medium	Normal (170-)	Yes	10800000			64	58	65	68	71	62	69	58	59
267061	/player/267061/federica-cafferata/240002	24	2	22/09/2023	F. Cafferata	Federica Cafferata	RB, RM	72	79	4500000	500	23	07/05/2000	170	63	116280	Juventus W	603	Serie A Women	1	SUB	4		#########	2028	27	Italy				Right	3	3	1	Medium/Medium	Normal (170-)	No	10400000			59	35	65	60	74	70	73	35	75
267200	/player/267200/claudia-dickey/240002	24	2	22/09/2023	C. Dickey	Claudia Dickey	GK	72	79	4000000	500	23	06/01/2000	178	72	116300	OL Reign W	2221	NWSL	1	SUB	30		#########	2023	95	United States				Right	2	1	1	Medium/Medium	Normal (170-185)	No	9200000									9	9	12
267249	/player/267249/taylor-aylmer/240002	24	2	22/09/2023	T. Aylmer	Taylor Aylmer	CDM	72	79	4400000	500	24	23/09/1998	170	62	116308	Racing Louisville W	2221	NWSL	1	RES	26		#########	2023	95	United States				Right	3	3	1	Medium/Medium	Lean (170-)	No	10100000			72	62	71	73	66	67	58	61	54
272994	/player/272994/amanda-haught/240002	24	2	22/09/2023	A. Haught	Amanda Haught	GK	72	79	4000000	500	24	03/11/1998	175	61	116310	NJ/NY Gotham W	2221	NWSL	1	RES	24		#########	2028	95	United States				Right	2	1	1	Medium/Medium	Normal (170-185)	No	9200000									10	6	14
273381	/player/273381/heather-payne/240002	24	2	22/09/2023	H. Payne	Heather Payne	ST	72	79	4700000	600	23	26/01/2000	170	60	116016	Everton W	2216	Women's Super League	1	SUB	19		#########	2025	25	Republic of Ireland				Right	2	2	1	High/Low	Normal (170-)	No	10800000			68	71	62	66	57	68	56	76	74
275449	/player/275449/ella-powell/240002	24	2	22/09/2023	E. Powell	Ella Powell	RB	72	79	4500000	500	23	01/02/2000	163	57	131283	Bristol City W	2216	Women's Super League	1	RB	2		#########	2025	50	Wales				Right	3	3	1	High/Medium	Normal (170-)	No	10800000			73	31	60	64	72	66	67	29	68
275454	/player/275454/ffion-morgan/240002	24	2	22/09/2023	F. Morgan	Ffion Morgan	RW, LW	72	79	4700000	600	23	11/05/2000	157	55	131283	Bristol City W	2216	Women's Super League	1	RW	24		#########	2025	50	Wales				Right	3	3	1	High/Medium	Normal (170-)	No	11300000			73	70	68	74	24	53	68	73	55
275760	/player/275760/nastassja-lein/240002	24	2	22/09/2023	N. Lein	Nastassja Lein	ST	72	79	4800000	600	22	13/02/2001	168	57	131386	NÃ¼rnberg W	2215	Bundesliga Women	1	RS	24		#########	2028	21	Germany				Right	2	3	1	Medium/Medium	Normal (170-)	No	11500000			64	73	61	73	37	56	51	77	73
275928	/player/275928/marta-cintra/240002	24	2	22/09/2023	Marta Cintra	Marta Cintra	ST	72	79	4700000	600	23	27/04/2000	177	65	131358	SL Benfica W	10003	1st Division Women	1	SUB	8		#########	2028	54	Brazil				Right	3	3	1	Medium/Medium	Normal (170-185)	No	11300000		Flair, Press Proven	74	71	64	67	29	65	67	73	77
265082	/player/265082/adriana-achcinska/240002	24	2	22/09/2023	A. AchciÅ„ska	Adriana AchciÅ„ska	CM	72	78	3700000	500	21	22/04/2002	165	56	116003	KÃ¶ln W	2215	Bundesliga Women	1	SUB	9		#########	2024	37	Poland				Right	3	3	1	Medium/Medium	Normal (170-)	Yes	8900000			44	62	64	67	65	63	40	64	45
265986	/player/265986/ninon-blanchard/240002	24	2	22/09/2023	N. Blanchard	Ninon Blanchard	CB	72	78	3400000	500	24	07/09/1998	169	62	116044	Saint-Ã‰tienne W	2218	Feminine Division 1	1	LCB	15		#########	2024	18	France				Right	3	2	1	Medium/Medium	Normal (170-)	No	8200000		Anticipate	66	51	59	62	73	68	42	47	75
267295	/player/267295/kaylie-collins/240002	24	2	22/09/2023	K. Collins	Kaylie Collins	GK	72	78	2900000	500	25	17/05/1998	178	68	116307	Orlando Pride W	2221	NWSL	1	SUB	24		#########	2023	95	United States				Right	2	1	1	Medium/Medium	Normal (170-185)	No	6700000									9	12	8
267314	/player/267314/jordyn-bloomer/240002	24	2	22/09/2023	J. Bloomer	Jordyn Bloomer	GK	72	78	2900000	500	25	14/10/1997	173	68	116308	Racing Louisville W	2221	NWSL	1	SUB	24		#########	2023	95	United States				Right	2	1	1	Medium/Medium	Stocky (170-185)	No	6700000									8	8	11
267884	/player/267884/hillary-beall/240002	24	2	22/09/2023	H. Beall	Hillary Elizabeth Beall	GK	72	78	3000000	500	24	27/01/1999	180	67	116308	Racing Louisville W	2221	NWSL	1	SUB	18		#########	2023	95	United States				Right	2	1	1	Medium/Medium	Normal (170-185)	No	6900000									8	11	8
269236	/player/269236/taylor-porter/240002	24	2	22/09/2023	T. Porter	Taylor Porter	CDM	72	78	3300000	550	25	29/10/1997	172	56	116302	Portland Thorns W	2221	NWSL	1	SUB	46		#########	2023	95	United States				Right	3	2	1	Medium/Medium	Normal (170-185)	No	7600000			64	49	63	65	70	71	40	45	58
269926	/player/269926/julie-pian/240002	24	2	22/09/2023	J. Pian	Julie Pian	CF, ST	72	78	3800000	600	22	17/03/2001	168	60	131219	Lille W	2218	Feminine Division 1	1	CF	15		#########	2025	18	France				Right	4	3	1	Medium/Medium	Lean (170-)	No	9100000			73	68	70	74	36	61	58	69	74
271828	/player/271828/alexandra-emmerling/240002	24	2	22/09/2023	A. Emmerling	Alexandra Emmerling	RM	72	78	3700000	550	23	16/07/1999	169	60	131106	MSV Duisburg W	2215	Bundesliga Women	1	RM	11		#########	2025	21	Germany				Right	4	3	1	Medium/Medium	Normal (170-)	No	8900000			65	66	68	70	49	62	77	76	24
275523	/player/275523/lea-paulick/240002	24	2	22/09/2023	L. Paulick	Lea Paulick	GK	72	78	3000000	500	23	02/09/1999	175	63	131386	NÃ¼rnberg W	2215	Bundesliga Women	1	GK	1		#########	2028	21	Germany				Right	2	1	1	Medium/Medium	Stocky (170-185)	No	7200000		Footwork							25	22	12
277307	/player/277307/amelie-schuster/240002	24	2	22/09/2023	A. Schuster	Amelie Schuster	CM, CDM	72	78	3500000	500	19	18/03/2004	170	61	131361	Zurich W	611	Nationalliga A Women	1	RDM	16		#########	2025	21	Germany				Right	3	3	1	Medium/Medium	Normal (170-)	No	8400000			65	62	65	71	61	66	47	69	58
277308	/player/277308/romy-baraniak/240002	24	2	22/09/2023	R. Baraniak	Romy Baraniak	CAM, CM	72	78	3600000	500	20	25/04/2003	169	60	131361	Zurich W	611	Nationalliga A Women	1	LDM	25		#########	2024	21	Germany				Right	3	3	1	Medium/Low	Lean (170-)	No	8600000			65	67	65	73	47	58	53	75	48
267204	/player/267204/laurel-ivory/240002	24	2	22/09/2023	L. Ivory	Laurel Carolyn Ivory	GK	72	77	2800000	500	23	28/08/1999	173	65	116300	OL Reign W	2221	NWSL	1	SUB	18		#########	2023	95	United States				Right	1	1	1	Medium/Medium	Normal (170-185)	No	6100000									13	11	8
267258	/player/267258/devon-kerr/240002	24	2	22/09/2023	D. Kerr	Devon Kerr	GK	72	77	2700000	500	26	07/03/1997	180	70	116306	Houston Dash W	2221	NWSL	1	SUB	20		#########	2023	70	Canada				Right	2	1	1	Medium/Medium	Normal (170-185)	No	5900000									10	8	13
267370	/player/267370/lily-nabet/240002	24	2	22/09/2023	L. Nabet	Lily Nabet	CDM	72	77	3200000	500	23	24/09/1999	157	56	116311	Angel City W	2221	NWSL	1	SUB	28		#########	2023	95	United States				Right	3	2	1	Medium/Medium	Normal (170-)	No	7000000			54	52	64	66	71	63	45	53	49
267507	/player/267507/brittany-isenhour/240002	24	2	22/09/2023	B. Isenhour	Brittany Isenhour	GK	72	77	2700000	500	25	22/09/1997	173	62	116311	Angel City W	2221	NWSL	1	SUB	1		#########	2023	95	United States				Right	2	1	1	Medium/Medium	Normal (170-185)	No	5900000									12	11	12
267514	/player/267514/samantha-fisher/240002	24	2	22/09/2023	S. Fisher	Samantha Fisher	CM	72	77	3500000	550	23	26/08/1999	168	60	116305	Chicago Red Stars W	2221	NWSL	1	SUB	2		#########	2024	95	United States				Right	3	3	1	Medium/Medium	Normal (170-)	No	7600000			71	70	72	72	58	58	70	73	52
271784	/player/271784/hanna-nemeth/240002	24	2	22/09/2023	H. NÃ©meth	Hanna NÃ©meth	CB	72	77	3200000	500	24	17/09/1998	180	70	116004	Werder Bremen W	2215	Bundesliga Women	1	LCB	23		#########	2024	23	Hungary				Right	2	2	1	Medium/Medium	Lean (170-185)	No	7300000		Block	62	55	68	67	74	70	55	51	73
271839	/player/271839/selina-vobian/240002	24	2	22/09/2023	S. Vobian	Selina Vobian	CAM	72	77	3500000	500	20	27/09/2002	167	59	116002	Freiburg W	2215	Bundesliga Women	1	RES	8		#########	2024	21	Germany				Right	2	3	1	Medium/Medium	Normal (170-)	No	7600000		Technical	69	65	65	74	42	57	48	70	32
272087	/player/272087/paula-sancho-gonzalez/240002	24	2	22/09/2023	Pauleta Sancho	Paula Sancho GonzÃ¡lez	LB	72	77	3200000	550	25	12/06/1998	161	54	116339	Valencia W	2222	Primera Division Women	1	LB	14		#########	2028	45	Spain				Left	3	3	1	Medium/Medium	Normal (170-)	No	7300000		Whipped Cross, Rapid, Relentless	77	65	66	70	71	68	70	67	60
272250	/player/272250/paula-romero-chaparro/240002	24	2	22/09/2023	Paula Romero	Paula Romero Chaparro	RB	72	77	3200000	550	25	29/05/1998	157	48	116338	Huelva W	2222	Primera Division Women	1	RB	19		#########	2024	45	Spain				Right	3	3	1	Medium/Medium	Normal (170-)	Yes	7300000		Jockey, Anticipate	74	46	62	69	72	66	70	40	60
272274	/player/272274/lydia-andrade/240002	24	2	22/09/2023	L. Andrade	Lydia Andrade	LM	72	77	3500000	550	24	20/02/1999	167	62	116021	RB Leipzig W	2215	Bundesliga Women	1	SUB	17		#########	2025	47	Switzerland				Right	2	3	1	High/Medium	Lean (170-)	Yes	8000000		Block, Technical	71	66	72	71	48	66	78	65	43
247415	/player/247415/abigail-harrison/240002	24	2	22/09/2023	A. Harrison	Abigail Harrison	ST, LW	72	76	3300000	650	25	07/12/1997	170	67	131283	Bristol City W	2216	Women's Super League	1	LW	7		#########	2025	42	Scotland	113984	SUB	17	Right	4	3	1	High/Medium	Stocky (170-)	No	7500000			74	76	61	71	24	65	74	80	65
267517	/player/267517/sarah-griffith/240002	24	2	22/09/2023	S. Griffith	Sarah Griffith	LM, RM	72	76	3400000	550	24	30/04/1999	163	56	116305	Chicago Red Stars W	2221	NWSL	1	SUB	15		#########	2023	95	United States				Right	3	3	1	Medium/Medium	Normal (170-)	No	7400000			78	70	65	72	35	61	58	73	68
268470	/player/268470/lucia-catarina-sousa-alves/240002	24	2	22/09/2023	LÃºcia Alves	LÃºcia Catarina Sousa Alves	LB	72	76	3000000	550	25	22/10/1997	157	55	131358	SL Benfica W	10003	1st Division Women	1	LB	13		#########	2024	38	Portugal	115682	SUB	3	Right	3	2	1	High/Medium	Normal (170-)	No	6800000		Long Ball Pass	75	43	67	69	66	62	73	39	55
270079	/player/270079/jenna-bike/240002	24	2	22/09/2023	J. Bike	Jenna Bike	RB	72	76	3000000	550	25	02/02/1998	167	59	116305	Chicago Red Stars W	2221	NWSL	1	SUB	24		#########	2024	95	United States				Right	3	3	1	Medium/Medium	Normal (170-)	No	6500000			76	51	59	62	73	58	66	47	65
275845	/player/275845/kim-dubs/240002	24	2	22/09/2023	K. Dubs	Kim Dubs	RM, LM	72	76	3400000	550	24	22/09/1998	160	52	131361	Zurich W	611	Nationalliga A Women	1	SUB	24		#########	2028	47	Switzerland				Right	3	3	1	High/Medium	Normal (170-)	No	7700000			66	64	69	70	43	61	69	70	39
275888	/player/275888/viktoria-pinther/240002	24	2	22/09/2023	V. Pinther	Viktoria Pinther	ST, CAM, RM	72	76	3400000	600	24	16/10/1998	166	60	131361	Zurich W	611	Nationalliga A Women	1	RM	10		#########	2024	4	Austria				Right	3	3	1	Medium/Low	Normal (170-)	No	7700000		Technical	65	70	55	70	36	62	38	73	72
246968	/player/246968/lucy-hope/240002	24	2	22/09/2023	L. Hope	Lucy Graham	RB, CM	72	75	2800000	550	26	10/10/1996	165	60	116016	Everton W	2216	Women's Super League	1	RB	17		#########	2025	42	Scotland				Right	3	3	1	Medium/Medium	Lean (170-)	No	6100000		Bruiser, Rapid	66	62	69	71	71	72	60	59	55
265007	/player/265007/anna-gerhardt/240002	24	2	22/09/2023	A. Gerhardt	Anna Gerhardt	RB, RM	72	75	2900000	550	25	17/04/1998	167	57	116003	KÃ¶ln W	2215	Bundesliga Women	1	RB	21		#########	2025	21	Germany				Left	3	3	1	Medium/High	Normal (170-)	Yes	6600000			67	59	66	69	70	63	73	62	69
267340	/player/267340/addie-mccain/240002	24	2	22/09/2023	A. McCain	Addie McCain	CAM, ST	72	75	3200000	550	23	28/08/1999	175	60	116305	Chicago Red Stars W	2221	NWSL	1	SUB	13		#########	2024	95	United States				Right	3	3	1	Medium/Medium	Lean (170-185)	No	7000000			76	68	69	69	47	70	59	71	54
271283	/player/271283/benedicte-simon/240002	24	2	22/09/2023	B. Simon	BÃ©nÃ©dicte Simon	RB, LB	72	75	2800000	550	26	02/06/1997	164	59	131125	Levante Las Planas W	2222	Primera Division Women	1	RB	3	Juventus W		2024	18	France				Right	4	2	1	High/Low	Lean (170-)	No			Rapid	88	47	57	67	68	59	59	47	53
271809	/player/271809/rikke-madsen/240002	24	2	22/09/2023	R. Madsen	Rikke Madsen	ST	72	75	3100000	650	25	09/08/1997	168	59	116303	North Carolina Courage W	2221	NWSL	1	SUB	17		#########	2023	13	Denmark				Right	3	3	1	High/Low	Normal (170-)	Yes	6700000			77	72	56	68	40	60	30	73	67
272145	/player/272145/sheila-guijarro-gomez/240002	24	2	22/09/2023	Sheila	Sheila Guijarro GÃ³mez	ST	72	75	3100000	700	26	26/09/1996	171	68	116327	Atletico Madrid W	2222	Primera Division Women	1	SUB	18		#########	2025	45	Spain				Right	3	4	1	High/Medium	Normal (170-185)	Yes	6700000		Press Proven, Aerial	75	75	68	72	51	66	55	80	70
273271	/player/273271/uchenna-kanu/240002	24	2	22/09/2023	U. Kanu	Uchenna Kanu	ST	72	75	3100000	700	26	20/06/1997	173	62	116308	Racing Louisville W	2221	NWSL	1	SUB	29		#########	2024	133	Nigeria				Right	3	3	1	Medium/Medium	Lean (170-185)	No	6700000		Rapid	73	70	67	74	42	64	51	72	67
277124	/player/277124/natalia-fernandez-castillo/240002	24	2	22/09/2023	Natalia FernÃ¡ndez	Natalia FernÃ¡ndez Castillo	LM	72	75	3200000	550	24	01/09/1998	170	60	131391	Granada W	2222	Primera Division Women	1	SUB	23		#########	2028	45	Spain				Left	2	3	1	Medium/Medium	Normal (170-)	No	7300000			70	68	72	71	43	62	76	71	57
277966	/player/277966/olga-ahtinen/240002	24	2	22/09/2023	O. Ahtinen	Olga Ahtinen	CM	72	75	3100000	600	25	15/08/1997	164	58	116011	Tottenham W	2216	Women's Super League	1	SUB	20		#########	2025	17	Finland				Right	3	3	1	Medium/Medium	Normal (170-)	No	6700000			64	61	64	71	58	62	42	68	46
265856	/player/265856/anna-moorhouse/240002	24	2	22/09/2023	A. Moorhouse	Anna Moorhouse	GK	72	74	2000000	500	28	30/03/1995	185	71	116307	Orlando Pride W	2221	NWSL	1	GK	21		#########	2023	14	England				Right	2	1	1	Medium/Medium	Normal (185+)	No	4400000									12	8	8
267644	/player/267644/cindy-perrault/240002	24	2	22/09/2023	C. Perrault	Cindy Perrault	GK	72	74	2100000	500	27	26/01/1996	172	63	116042	Guingamp W	2218	Feminine Division 1	1	SUB	1		#########	2028	18	France				Right	3	1	1	Medium/Medium	Normal (170-185)	No	4800000									10	9	13
237290	/player/237290/andrea-sanchez-falcon/240002	24	2	22/09/2023	Andrea FalcÃ³n	Andrea SÃ¡nchez FalcÃ³n	LW, ST	72	73	2800000	700	26	28/02/1997	173	63	131358	SL Benfica W	10003	1st Division Women	1	SUB	28		#########	2026	45	Spain				Left	3	3	1	High/Medium	Lean (170-185)	No	6400000		Technical	72	68	71	73	49	61	78	72	43
246414	/player/246414/rebecca-knaak/240002	24	2	22/09/2023	R. Knaak	Rebecca Knaak	CM	72	73	2700000	600	27	23/06/1996	175	56	131362	Rosengard W	814	Damallsvenskan Women	1	SUB	8		#########	2024	21	Germany				Right	3	2	1	Medium/Medium	Normal (170-185)	No	6100000			65	65	73	71	69	63	74	69	71
246633	/player/246633/halimatu-ayinde/240002	24	2	22/09/2023	H. Ayinde	Halimatu Ibrahim Ayinde	CDM, CM	72	73	2300000	600	28	16/05/1995	165	59	131362	Rosengard W	814	Damallsvenskan Women	1	SUB	4		#########	2023	133	Nigeria				Right	3	3	1	Low/Medium	Normal (170-)	No	5200000			69	62	60	61	73	69	39	71	55
265124	/player/265124/rieke-dieckmann/240002	24	2	22/09/2023	R. Dieckmann	Rieke Dieckmann	CAM, CM	72	73	2800000	600	26	16/08/1996	167	59	116004	Werder Bremen W	2215	Bundesliga Women	1	CAM	22		#########	2024	21	Germany				Left	2	3	1	High/High	Stocky (170-)	No	6400000		Trivela	70	67	74	70	63	69	74	69	52
265231	/player/265231/natasha-flint/240002	24	2	22/09/2023	N. Flint	Natasha Jane Flint	ST	72	73	2800000	700	26	02/08/1996	174	66	116343	Liverpool W	2216	Women's Super League	1	SUB	26		#########	2024	14	England				Right	4	3	1	High/Medium	Normal (170-185)	Yes	6400000			49	72	58	70	39	75	44	70	72
265506	/player/265506/victoria-pickett/240002	24	2	22/09/2023	V. Pickett	Victoria Pickett	CM, CDM	72	73	2700000	600	26	12/08/1996	168	59	116303	North Carolina Courage W	2221	NWSL	1	RES	99		#########	2027	70	Canada	113000	SUB	8	Right	3	3	1	Medium/Medium	Normal (170-)	Yes	5900000		Jockey	59	67	72	74	59	51	65	69	44
267282	/player/267282/michelle-alozie/240002	24	2	22/09/2023	M. Alozie	Michelle Alozie	RW	72	73	2800000	700	26	28/04/1997	168	60	116306	Houston Dash W	2221	NWSL	1	RW	22		#########	2024	133	Nigeria				Left	3	3	1	High/Medium	Normal (170-)	No	6100000			75	64	70	71	63	65	74	64	61
267352	/player/267352/sabrina-flores/240002	24	2	22/09/2023	S. Flores	Sabrina Flores	LB	72	73	2500000	550	27	31/01/1996	157	55	116310	NJ/NY Gotham W	2221	NWSL	1	SUB	15		#########	2023	95	United States				Right	3	3	1	Medium/Medium	Normal (170-)	Yes	5400000			59	49	67	64	71	58	75	45	64
271788	/player/271788/martyna-wiankowska/240002	24	2	22/09/2023	M. Wiankowska	Martyna Wiankowska	LM, RM	72	73	2800000	600	26	24/12/1996	170	62	116003	KÃ¶ln W	2215	Bundesliga Women	1	LM	26		#########	2025	37	Poland				Right	3	2	1	High/High	Normal (170-)	Yes	6400000		Pinged Pass, Whipped Cross, Rapid	70	65	71	72	68	71	70	67	51
272153	/player/272153/ainoa-campo-franco/240002	24	2	22/09/2023	Ainoa	Ainoa Campo Franco	CDM	72	73	2400000	550	27	17/06/1996	162	57	116340	Villarreal W	2222	Primera Division Women	1	LDM	8		#########	2024	45	Spain				Right	2	3	1	Medium/Medium	Normal (170-)	Yes	5500000		Pinged Pass	63	60	70	72	67	65	55	55	50
227674	/player/227674/young-ju-lee/240002	24	2	22/09/2023	Lee Young Ju	ì´ì˜ì£¼ Young Ju Lee	CDM, CM	72	72	1600000	550	31	22/04/1992	163	48	116334	Madrid CFF W	2222	Primera Division Women	1	SUB	17		#########	2028	167	Korea Republic				Right	3	2	1	Medium/Medium	Lean (170-)	No	3400000			48	34	63	58	71	67	47	32	48
233322	/player/233322/synne-skinnes-hansen/240002	24	2	22/09/2023	S. Hansen	Synne Skinnes Hansen	RB	72	72	2300000	550	27	12/08/1995	171	59	115996	Bayer Leverkusen W	2215	Bundesliga Women	1	SUB	10		#########	2025	36	Norway				Right	3	3	1	Medium/Medium	Normal (170-185)	No	4800000			69	62	64	67	72	57	73	63	74
261832	/player/261832/silvia-marisa-garcia-rebelo/240002	24	2	22/09/2023	SÃ­lvia Rebelo	SÃ­lvia Marisa GarcÃ­a Rebelo	CB	72	72	750000	550	34	20/05/1989	173	66	131358	SL Benfica W	10003	1st Division Women	1	SUB	4		#########	2024	38	Portugal	115682	SUB	4	Right	3	2	1	Medium/Medium	Lean (170-185)	No	1700000			60	34	50	51	73	68	38	32	74
264671	/player/264671/jassina-blom/240002	24	2	22/09/2023	J. Blom	Jassina Blom	ST, RW, LW	72	72	2400000	700	28	03/09/1994	168	60	116332	UDG Tenerife W	2222	Primera Division Women	1	ST	10		#########	2025	7	Belgium				Left	3	2	1	Medium/Medium	Normal (170-)	Yes	5300000			73	74	63	74	22	65	61	79	63
264914	/player/264914/dora-zeller/240002	24	2	22/09/2023	D. Zeller	DÃ³ra Zeller	LM	72	72	2400000	650	28	06/01/1995	166	57	116003	KÃ¶ln W	2215	Bundesliga Women	1	SUB	19		#########	2025	23	Hungary				Right	3	3	1	High/Medium	Normal (170-)	No	5300000		Pinged Pass, Technical	74	69	67	72	47	68	70	73	62
265067	/player/265067/lena-nuding/240002	24	2	22/09/2023	L. Nuding	Lena Nuding	GK	72	72	1600000	500	30	18/02/1993	184	70	116002	Freiburg W	2215	Bundesliga Women	1	SUB	1		#########	2024	21	Germany				Right	2	1	1	Medium/Medium	Normal (170-185)	No	3400000									13	13	19
265201	/player/265201/cecilie-sandvej/240002	24	2	22/09/2023	C. Sandvej	Cecilie Sandvej	CB, LB	72	72	1100000	550	33	13/06/1990	175	66	116039	Dijon W	2218	Feminine Division 1	1	LCB	3		#########	2024	13	Denmark				Left	3	2	1	Medium/Medium	Normal (170-185)	No	2400000			63	42	55	57	74	73	52	43	69
265382	/player/265382/medina-desic/240002	24	2	22/09/2023	M. DeÅ¡iÄ‡	Medina DeÅ¡iÄ‡	ST	72	72	2300000	700	29	15/09/1993	177	62	131386	NÃ¼rnberg W	2215	Bundesliga Women	1	RES	32		#########	2024	15	Montenegro				Right	3	3	1	Medium/Medium	Normal (170-185)	No	5100000			64	72	51	69	42	70	39	74	71
265882	/player/265882/mylaine-tarrieu/240002	24	2	22/09/2023	M. Tarrieu	Mylaine Tarrieu	LM, RM, ST	72	72	2400000	650	28	03/01/1995	161	54	116038	Bordeaux W	2218	Feminine Division 1	1	LM	8		#########	2024	18	France				Right	3	3	1	High/Low	Lean (170-)	No	5300000		Rapid	87	61	68	73	42	53	68	60	56
266920	/player/266920/rachel-furness/240002	24	2	22/09/2023	R. Furness	Rachel Furness	CM	72	72	950000	500	35	19/06/1988	169	63	131283	Bristol City W	2216	Women's Super League	1	LCM	19		#########	2024	35	Northern Ireland				Left	3	4	1	Medium/Medium	Normal (170-)	No	2100000			68	69	73	72	57	63	72	69	46
267529	/player/267529/marie-yasmine-alidou/240002	24	2	22/09/2023	M. Alidou	Marie-Yasmine Alidou d'Anjou	CAM, LW, ST	72	72	2400000	650	28	28/04/1995	160	65	131358	SL Benfica W	10003	1st Division Women	1	SUB	2		#########	2025	70	Canada				Right	5	3	1	High/Medium	Normal (170-)	No	5300000		Power Header	73	72	70	73	41	62	66	76	78
269666	/player/269666/berglind-bjorg-thorvaldsdottir/240002	24	2	22/09/2023	B. ÃžorvaldsdÃ³ttir	Berglind BjÃ¶rg ÃžorvaldsdÃ³ttir	ST	72	72	2000000	700	31	18/01/1992	175	66	116034	Paris Saint Germain W	2218	Feminine Division 1	1	RES	17		#########	2024	24	Iceland	116428	LS	9	Right	4	3	1	Medium/Medium	Normal (170-185)	No	4200000		Finesse Shot, Power Header	72	71	56	70	36	72	34	71	72
271861	/player/271861/sarah-freutel/240002	24	2	22/09/2023	S. Freutel	Sarah Freutel	RB	72	72	2000000	550	30	11/07/1992	172	63	131106	MSV Duisburg W	2215	Bundesliga Women	1	SUB	21		#########	2024	21	Germany				Right	3	2	1	Low/Medium	Lean (170-185)	No	4400000		Rapid	73	52	62	65	70	61	60	50	71
272035	/player/272035/nuria-ligero-ferandez/240002	24	2	22/09/2023	Nana	Nuria Ligero FerÃ¡ndez	RB, LB	72	72	1700000	550	31	04/09/1991	151	50	116330	Real Betis W	2222	Primera Division Women	1	RB	11		#########	2028	45	Spain				Right	3	3	1	High/Medium	Normal (170-)	No	3700000		Bruiser	64	52	67	64	72	72	65	45	60
272055	/player/272055/eva-llamas-hernandez/240002	24	2	22/09/2023	Eva Llamas	Eva Llamas HernÃ¡ndez	CB, CDM	72	72	1600000	550	31	29/05/1992	170	58	116337	Sevilla W	2222	Primera Division Women	1	LCB	5		#########	2024	45	Spain				Right	3	3	1	High/High	Normal (170-)	No	3500000		Anticipate	62	40	67	60	73	73	66	40	70
275784	/player/275784/laura-requena-sanchez/240002	24	2	22/09/2023	Lauri	Laura Requena SÃ¡nchez	CAM	72	72	1500000	600	33	25/05/1990	170	53	131391	Granada W	2222	Primera Division Women	1	CAM	10		#########	2028	45	Spain				Right	2	3	1	Medium/High	Normal (170-)	No	3300000		Finesse Shot	75	73	70	74	44	76	72	75	72
277048	/player/277048/ariadna-mingueza-garcia/240002	24	2	22/09/2023	Ari Mingueza	Ariadna Mingueza GarcÃ­a	CM, CDM	71	86	4500000	500	20	22/03/2003	163	55	131391	Granada W	2222	Primera Division Women	1	LDM	5		#########	2028	45	Spain				Right	3	3	1	Medium/Medium	Lean (170-)	No	12700000			72	70	72	72	65	67	71	70	51
272049	/player/272049/ornella-vignola/240002	24	2	22/09/2023	Ornella Vignola	Ornella Vignola	LM, RM	71	85	4400000	500	18	30/09/2004	161	51	131391	Granada W	2222	Primera Division Women	1	SUB	9		#########	2024	45	Spain				Right	3	3	1	Medium/Medium	Normal (170-)	No	12400000		Technical	71	65	70	72	58	69	74	59	59
272097	/player/272097/ainhoa-alguacil-amores/240002	24	2	22/09/2023	Ainhoa Alguacil	Ainhoa Alguacil Amores	CM, CAM	71	85	4300000	500	17	08/01/2006	170	58	116339	Valencia W	2222	Primera Division Women	1	RCM	22		#########	2028	45	Spain				Right	2	3	1	Medium/Medium	Lean (170-)	No	12100000		Long Ball Pass, Flair	78	62	71	71	65	56	65	65	71
272111	/player/272111/sonia-garcia-majarin/240002	24	2	22/09/2023	Sonia MajarÃ­n	Sonia Garcia Majarin	CDM, CB	71	85	4300000	500	20	06/12/2002	170	59	116327	Atletico Madrid W	2222	Primera Division Women	1	SUB	5		#########	2024	45	Spain				Left	3	2	1	Medium/High	Lean (170-)	No	11700000			69	52	61	63	71	70	50	51	66
273010	/player/273010/kathrine-kuhl/240002	24	2	22/09/2023	K. KÃ¼hl	Kathrine MÃ¸ller KÃ¼hl	CM, CF	71	85	4400000	500	19	05/07/2003	172	60	116009	Arsenal W	2216	Women's Super League	1	RES	22		#########	2024	13	Denmark				Right	3	3	1	Medium/Medium	Lean (170-185)	No	11800000		Press Proven	66	54	64	73	62	66	35	46	43
271742	/player/271742/giovana-queiroz-costa/240002	24	2	22/09/2023	Gio Queiroz	Giovana Queiroz Costa	LW, ST, RW	71	84	4500000	500	20	21/06/2003	167	60	116009	Arsenal W	2216	Women's Super League	1	SUB	20		#########	2024	54	Brazil				Right	3	3	1	Medium/Medium	Normal (170-)	No	12000000		Rapid	79	71	61	76	24	68	59	70	36
264953	/player/264953/kysha-sylla/240002	24	2	22/09/2023	K. Sylla	Kysha Sylla	CB, CDM	71	83	4200000	500	19	04/02/2004	173	67	116033	Olympique Lyonnais W	2218	Feminine Division 1	1	SUB	19		#########	2025	18	France				Right	2	2	1	Medium/Medium	Normal (170-185)	No	9500000		Intercept	65	37	55	59	72	72	35	34	74
268478	/player/268478/emilie-bragstad/240002	24	2	22/09/2023	E. Bragstad	Emilie Bragstad	CB	71	83	4300000	500	21	16/12/2001	188	75	115996	Bayer Leverkusen W	2215	Bundesliga Women	1	LCB	14	Bayern Munich W		2024	36	Norway				Right	3	2	1	Medium/High	Lean (185+)	No				43	45	50	58	73	71	38	45	75
275400	/player/275400/naomie-bamenga/240002	24	2	22/09/2023	N. Bamenga	Naomie Bamenga	CM, CAM	71	83	4400000	500	19	02/08/2003	158	52	131219	Lille W	2218	Feminine Division 1	1	LCM	10		#########	2025	18	France				Right	3	4	1	Medium/Medium	Lean (170-)	No	10600000		Pinged Pass, Technical, Flair, Trivela	72	68	72	75	55	54	64	68	45
271860	/player/271860/ena-mahmutovic/240002	24	2	22/09/2023	E. Mahmutovic	Ena Mahmutovic	GK	71	82	3500000	500	19	23/12/2003	177	65	131106	MSV Duisburg W	2215	Bundesliga Women	1	GK	32		#########	2024	21	Germany				Right	4	1	1	Medium/Medium	Normal (170-185)	Yes	8400000		Footwork							20	13	12
275589	/player/275589/andrea-alvarez/240002	24	2	22/09/2023	A. Ãlvarez	Andrea Ãlvarez	ST	71	82	4100000	500	20	13/01/2003	165	55	116331	Eibar W	2222	Primera Division Women	1	SUB	15		#########	2028	78	Guatemala				Right	2	2	1	Medium/Medium	Normal (170-)	No	9800000			66	72	63	71	41	69	59	75	68
277014	/player/277014/kiara-beck/240002	24	2	22/09/2023	K. Beck	Kiara Beck	GK	71	82	3500000	500	19	01/06/2004	172	61	115998	Wolfsburg W	2215	Bundesliga Women	1	RES	32		#########	2028	21	Germany				Right	2	1	1	Medium/Medium	Normal (170-185)	No	7900000									16	13	12
267530	/player/267530/esmee-brugts/240002	24	2	22/09/2023	E. Brugts	Esmee Brugts	LW, ST, CAM	71	81	4000000	500	19	28/07/2003	165	58	116325	Barcelona W	2222	Primera Division Women	1	SUB	24		#########	2027	34	Netherlands	113011	LM	22	Left	3	3	1	Medium/Medium	Normal (170-)	No	9000000			78	61	67	76	26	46	70	65	35
267675	/player/267675/jelena-karlicic/240002	24	2	22/09/2023	J. KarliÄiÄ‡	Jelena KarliÄiÄ‡	RM	71	81	4100000	500	20	05/10/2002	170	59	116038	Bordeaux W	2218	Feminine Division 1	1	RM	19		#########	2024	15	Montenegro				Right	3	4	1	Medium/Low	Normal (170-)	No	9800000		Technical, Flair	81	67	67	73	36	58	61	66	51
269817	/player/269817/hillary-diaz/240002	24	2	22/09/2023	H. Diaz	Hillary Diaz	CDM, CM, CB	71	81	3700000	500	18	24/07/2004	173	64	116038	Bordeaux W	2218	Feminine Division 1	1	CDM	25		#########	2025	18	France				Right	4	2	1	Medium/Medium	Lean (170-185)	No	8900000			77	53	64	62	71	73	49	49	70
272059	/player/272059/teresa-merida-canete/240002	24	2	22/09/2023	Teresa MÃ©rida	Teresa MÃ©rida CaÃ±ete	CB	71	81	3800000	500	20	17/07/2002	169	59	116337	Sevilla W	2222	Primera Division Women	1	SUB	4		#########	2024	45	Spain				Right	2	2	1	Medium/Medium	Normal (170-)	Yes	9100000			63	32	54	60	71	70	33	30	72
272109	/player/272109/xenia-perez-alminana/240002	24	2	22/09/2023	XÃ¨nia PÃ©rez	XÃ¨nia PÃ©rez AlmiÃ±ana	CB	71	81	3900000	500	21	28/10/2001	171	56	116327	Atletico Madrid W	2222	Primera Division Women	1	SUB	2		#########	2025	45	Spain				Right	2	2	1	Low/Medium	Lean (170-185)	No	9000000			61	43	63	69	72	66	60	40	69
274847	/player/274847/vanessa-diehm/240002	24	2	22/09/2023	V. Diehm	Vanessa Diehm	CM	71	81	4000000	500	19	22/03/2004	168	58	115999	Hoffenheim W	2215	Bundesliga Women	1	RES	32		#########	2024	21	Germany				Right	2	2	1	Medium/High	Normal (170-)	No	9200000			69	62	61	71	56	64	32	66	58
275588	/player/275588/laura-camino-fernandez/240002	24	2	22/09/2023	Laura Camino	Laura Camino FernÃ¡ndez	ST	71	81	4200000	500	21	01/04/2002	170	60	116331	Eibar W	2222	Primera Division Women	1	ST	11		#########	2028	45	Spain				Right	3	2	1	Medium/Medium	Normal (170-)	No	10100000			74	71	54	73	38	71	32	73	66
265386	/player/265386/gianna-rackow/240002	24	2	22/09/2023	G. Rackow	Gianna Rackow	CAM, RM	71	80	4200000	500	22	14/09/2000	174	61	116021	RB Leipzig W	2215	Bundesliga Women	1	SUB	8		#########	2027	21	Germany				Right	3	3	1	High/Medium	Normal (170-185)	Yes	10100000		Technical	58	69	66	72	39	68	54	69	53
272332	/player/272332/rofiat-imuran/240002	24	2	22/09/2023	R. Imuran	Adenike Rofiat Imuran	LB, LW	71	80	3900000	500	19	17/06/2004	165	61	116040	Stade de Reims W	2218	Feminine Division 1	1	LB	25		#########	2024	133	Nigeria				Left	2	3	1	Medium/Medium	Normal (170-)	No	9400000		Quick Step	86	58	64	72	67	66	65	62	65
275964	/player/275964/rosa-van-gool/240002	24	2	22/09/2023	R. van Gool	Rosa van Gool	CM	71	80	4000000	500	19	09/02/2004	162	56	131359	Ajax W	610	Eredivisie Women	1	SUB	21		#########	2024	34	Netherlands				Right	3	3	1	Medium/Medium	Normal (170-)	No	9600000			68	63	62	69	56	67	38	67	46
265019	/player/265019/marie-hobinger/240002	24	2	22/09/2023	M. HÃ¶binger	Marie HÃ¶binger	CM	71	79	4200000	500	22	01/07/2001	162	57	116343	Liverpool W	2216	Women's Super League	1	SUB	14		#########	2024	4	Austria				Left	4	3	1	Medium/Medium	Normal (170-)	No	10100000			65	59	68	69	66	62	64	61	64
265086	/player/265086/elvira-herzog/240002	24	2	22/09/2023	E. Herzog	Elvira Herzog	GK	71	79	3600000	500	23	05/03/2000	179	74	116021	RB Leipzig W	2215	Bundesliga Women	1	GK	12		#########	2027	47	Switzerland				Right	3	1	1	Medium/Medium	Stocky (170-185)	Yes	8600000									22	14	13
267651	/player/267651/maiwen-renard/240002	24	2	22/09/2023	M. Renard	MaÃ¯wen Renard	CB	71	79	3800000	500	20	04/04/2003	173	62	116042	Guingamp W	2218	Feminine Division 1	1	RCB	5		#########	2025	18	France				Right	3	2	1	Medium/Medium	Lean (170-185)	No	9100000			63	53	54	58	72	71	36	51	71
272339	/player/272339/maria-edwards/240002	24	2	22/09/2023	M. Edwards	Maria Edwards	ST	71	79	4100000	500	20	12/05/2003	164	55	116001	SGS Essen W	2215	Bundesliga Women	1	SUB	5		#########	2024	14	England				Right	3	3	1	Medium/Medium	Normal (170-)	No	9800000			71	69	64	69	44	66	65	70	67
276512	/player/276512/valentina-kroll/240002	24	2	22/09/2023	V. KrÃ¶ll	Valentina KrÃ¶ll	CB	71	79	3800000	500	20	06/12/2002	174	60	116001	SGS Essen W	2215	Bundesliga Women	1	SUB	4		#########	2028	4	Austria				Left	2	2	1	Low/High	Normal (170-185)	No	9100000			69	42	50	58	73	65	29	38	72
276771	/player/276771/malou-marcetto/240002	24	2	22/09/2023	M. Marcetto	Malou Marcetto	CAM, CM	71	79	4100000	500	20	16/04/2003	170	63	116039	Dijon W	2218	Feminine Division 1	1	CAM	18		#########	2025	13	Denmark				Right	3	3	1	Medium/Medium	Normal (170-)	No	9800000			71	70	70	72	52	67	67	68	58
264960	/player/264960/delanie-sheehan/240002	24	2	22/09/2023	D. Sheehan	Delanie Sheehan	ST, CM	71	78	3800000	500	24	13/01/1999	168	64	116310	NJ/NY Gotham W	2221	NWSL	1	RES	17		#########	2024	95	United States				Right	3	3	1	Medium/Medium	Stocky (170-)	Yes	8700000			57	70	70	71	45	68	62	72	67
265014	/player/265014/lara-schmidt/240002	24	2	22/09/2023	L. Schmidt	Lara Schmidt	CB	71	78	3500000	500	22	21/07/2000	180	69	131386	NÃ¼rnberg W	2215	Bundesliga Women	1	SUB	27		#########	2025	21	Germany				Right	2	2	1	Medium/Medium	Normal (170-185)	No	8400000			61	47	60	55	71	75	58	45	70
267246	/player/267246/frankie-tagliaferri/240002	24	2	22/09/2023	F. Tagliaferri	Francesca Claire Tagliaferri	CAM	71	78	3800000	500	24	18/01/1999	168	58	116303	North Carolina Courage W	2221	NWSL	1	CAM	19		#########	2023	95	United States				Right	3	3	1	Medium/Medium	Normal (170-)	No	8700000			65	68	67	71	63	57	56	68	52
267283	/player/267283/joelle-anderson/240002	24	2	22/09/2023	J. Anderson	Joelle Anderson	CM, CAM	71	78	3700000	500	24	06/10/1998	175	61	116306	Houston Dash W	2221	NWSL	1	LCM	29		#########	2023	95	United States				Left	3	3	1	Medium/Medium	Lean (170-185)	No	8500000		Pinged Pass, Anticipate	67	73	69	71	58	62	62	74	73
267294	/player/267294/mikayla-cluff/240002	24	2	22/09/2023	M. Cluff	Mikayla Cluff	CDM, CAM	71	78	3500000	500	24	25/02/1999	173	63	116307	Orlando Pride W	2221	NWSL	1	RDM	8		#########	2023	95	United States				Right	3	3	1	High/Medium	Normal (170-185)	No	8100000			60	58	63	67	71	62	40	53	58
267343	/player/267343/izzy-rodriguez/240002	24	2	22/09/2023	I. Rodriguez	Izzy Rodriguez	LB	71	78	3600000	500	24	13/04/1999	160	57	116309	Kansas City W	2221	NWSL	1	SUB	18		#########	2023	95	United States				Left	2	2	1	Medium/Medium	Normal (170-)	No	8300000			59	44	62	61	72	59	75	44	64
268488	/player/268488/sam-kerr/240002	24	2	22/09/2023	S. Kerr	Samantha Kerr	CM	71	78	3700000	500	24	17/04/1999	168	61	115995	Bayern Munich W	2215	Bundesliga Women	1	SUB	26		#########	2028	42	Scotland	113984	CDM	8	Right	3	3	1	High/Medium	Normal (170-)	No	8500000			66	69	67	74	54	62	56	69	40
268948	/player/268948/maria-molina-molero/240002	24	2	22/09/2023	MarÃ­a Molina	MarÃ­a Molina Molero	CB	71	78	3500000	500	23	09/05/2000	173	64	116339	Valencia W	2222	Primera Division Women	1	LCB	4		#########	2024	45	Spain				Right	2	2	1	Medium/Medium	Lean (170-185)	Yes	8400000		Slide Tackle	69	44	61	57	72	69	27	42	65
269145	/player/269145/aleksandra-zaremba/240002	24	2	22/09/2023	A. Zaremba	Aleksandra Zaremba	RB	71	78	3600000	500	22	19/02/2001	165	58	116332	UDG Tenerife W	2222	Primera Division Women	1	SUB	11		#########	2025	45	Spain				Right	3	3	1	High/Medium	Normal (170-)	No	8600000			72	51	68	72	65	66	71	49	64
269733	/player/269733/maddie-elwell/240002	24	2	22/09/2023	M. Elwell	Maddie Elwell	LB	71	78	3600000	500	23	09/09/1999	168	68	116304	Washington Spirit W	2221	NWSL	1	SUB	16		#########	2023	95	United States				Left	3	3	1	Medium/Medium	Normal (170-)	No	8300000		Long Throw	72	51	65	63	68	55	71	46	64
272204	/player/272204/allegra-poljak/240002	24	2	22/09/2023	A. Poljak	Allegra Poljak	RB	71	78	3600000	500	24	05/02/1999	162	56	131125	Levante Las Planas W	2222	Primera Division Women	1	SUB	17		#########	2024	51	Serbia				Right	3	3	1	Medium/Medium	Normal (170-)	No	8600000			65	52	66	68	72	66	70	50	61
275540	/player/275540/sophie-fournier/240002	24	2	22/09/2023	S. Fournier	Sophie Fournier	ST, RM	71	78	3800000	500	21	07/05/2002	172	61	131386	NÃ¼rnberg W	2215	Bundesliga Women	1	SUB	11		#########	2028	21	Germany				Right	2	3	1	High/Low	Normal (170-185)	No	9100000			56	70	59	73	39	65	46	73	67
275962	/player/275962/roos-van-der-veen/240002	24	2	22/09/2023	R. van der Veen	Roos van der Veen	RB	71	78	3600000	500	21	30/10/2001	181	64	131359	Ajax W	610	Eredivisie Women	1	RB	3		#########	2024	34	Netherlands				Right	2	2	1	Medium/Medium	Lean (170-185)	No	8600000			66	47	55	58	71	65	70	51	70
265159	/player/265159/fatma-sakar/240002	24	2	22/09/2023	F. Sakar	Fatma Sakar	RB	71	77	2800000	500	24	26/03/1999	164	56	116021	RB Leipzig W	2215	Bundesliga Women	1	RB	24		#########	2025	21	Germany				Right	2	2	1	Medium/Medium	Lean (170-)	No	6700000			70	53	64	67	69	66	71	57	65
265378	/player/265378/marlene-muller/240002	24	2	22/09/2023	M. MÃ¼ller	Marlene MÃ¼ller	RM, ST	71	77	3000000	500	22	24/10/2000	167	58	116021	RB Leipzig W	2215	Bundesliga Women	1	RM	27		#########	2027	21	Germany				Right	2	3	1	Medium/Medium	Lean (170-)	Yes	7200000			67	66	66	70	59	69	66	69	62
267209	/player/267209/phoebe-mcclernon/240002	24	2	22/09/2023	P. McClernon	Phoebe McClernon	CB, RB	71	77	2600000	500	25	13/12/1997	168	61	116300	OL Reign W	2221	NWSL	1	SUB	21		#########	2023	95	United States				Right	2	2	1	Low/Medium	Normal (170-)	No	6000000			51	40	56	63	74	62	42	38	67
268659	/player/268659/solene-champagnac/240002	24	2	22/09/2023	S. Champagnac	SolÃ¨ne Champagnac	CDM, CM	71	77	2700000	500	24	31/05/1999	166	59	116044	Saint-Ã‰tienne W	2218	Feminine Division 1	1	CDM	10		#########	2024	18	France				Right	3	3	1	Medium/Medium	Normal (170-)	No	6500000			51	58	64	65	69	66	48	52	52
269767	/player/269767/natalie-beckman/240002	24	2	22/09/2023	N. Beckman	Natalie Beckman	RB, LB	71	77	2800000	500	23	25/03/2000	157	55	116302	Portland Thorns W	2221	NWSL	1	SUB	45		#########	2023	95	United States				Right	3	2	1	Medium/Medium	Normal (170-)	No	6400000			69	52	60	63	70	53	68	48	68
275402	/player/275402/anaelle-anglais/240002	24	2	22/09/2023	A. Anglais	AnaÃ«lle Anglais	CB, RB	71	77	2700000	500	24	27/04/1999	169	57	116044	Saint-Ã‰tienne W	2218	Feminine Division 1	1	RCB	19		#########	2024	18	France				Right	3	2	1	Medium/Medium	Normal (170-)	No	6500000		Power Header	69	31	57	57	72	68	57	27	77
276772	/player/276772/dominika-kopinska/240002	24	2	22/09/2023	D. KopiÅ„ska	Dominika KopiÅ„ska	ST	71	77	3000000	500	23	11/10/1999	174	63	116036	Fleury 91 W	2218	Feminine Division 1	1	SUB	7		#########	2025	37	Poland				Right	3	3	1	Medium/Medium	Lean (170-185)	No	6900000			70	73	58	68	30	67	48	73	72
277173	/player/277173/sarah-jankovska/240002	24	2	22/09/2023	S. Jankovska	Sarah Jankovska	CDM, CM	71	77	2700000	500	23	13/08/1999	167	58	116039	Dijon W	2218	Feminine Division 1	1	SUB	14		#########	2025	13	Denmark				Right	3	3	1	Medium/High	Normal (170-)	No	6500000		Long Ball Pass, Slide Tackle, Press Proven	67	63	70	72	66	75	65	58	52
277616	/player/277616/sofie-vendelbo/240002	24	2	22/09/2023	S. Vendelbo	Sofie Vendelbo	CB	71	77	2700000	500	23	09/02/2000	173	62	116003	KÃ¶ln W	2215	Bundesliga Women	1	SUB	2		#########	2028	13	Denmark				Right	2	2	1	Low/Medium	Normal (170-185)	No	6500000			62	44	51	53	72	67	27	45	72
264831	/player/264831/clare-wheeler/240002	24	2	22/09/2023	C. Wheeler	Clare Wheeler	CM, CDM	71	76	2700000	500	25	14/01/1998	162	57	116016	Everton W	2216	Women's Super League	1	SUB	7		#########	2025	195	Australia				Right	3	2	1	Medium/Medium	Lean (170-)	No	5900000			64	61	68	69	69	63	62	63	46
264972	/player/264972/lotta-cordes/240002	24	2	22/09/2023	L. Cordes	Lotta Cordes	CM	71	76	2900000	500	22	27/04/2001	172	62	116003	KÃ¶ln W	2215	Bundesliga Women	1	SUB	15		#########	2024	21	Germany				Right	3	3	1	Medium/Medium	Normal (170-185)	No	6600000		Long Ball Pass, Intercept, Press Proven	51	61	66	66	69	66	49	60	64
265015	/player/265015/lena-uebach/240002	24	2	22/09/2023	L. Uebach	Lena Uebach	RM	71	76	2900000	500	22	31/07/2000	168	58	116003	KÃ¶ln W	2215	Bundesliga Women	1	RM	27		#########	2024	21	Germany				Right	3	2	1	Medium/Medium	Normal (170-)	No	6600000			69	65	69	69	48	61	73	65	58
265122	/player/265122/reena-wichmann/240002	24	2	22/09/2023	R. Wichmann	Reena Wichmann	CM, RM	71	76	2700000	500	25	12/01/1998	171	62	116004	Werder Bremen W	2215	Bundesliga Women	1	RM	6		#########	2024	21	Germany				Right	2	3	1	Medium/Medium	Normal (170-185)	Yes	6100000		Bruiser	54	63	69	68	67	68	64	59	55
265381	/player/265381/barbara-brecht/240002	24	2	22/09/2023	B. Brecht	Barbara Brecht	LM, CM	71	76	2800000	500	24	12/06/1999	180	64	116021	RB Leipzig W	2215	Bundesliga Women	1	LM	11		#########	2027	21	Germany				Right	3	3	1	Medium/Medium	Normal (170-185)	No	6400000			63	65	70	69	60	70	68	67	72
267478	/player/267478/gabby-provenzano/240002	24	2	22/09/2023	G. Provenzano	Gabby Provenzano	CB, CDM	71	76	2600000	500	23	07/08/1999	164	57	116302	Portland Thorns W	2221	NWSL	1	SUB	44		#########	2023	95	United States				Right	3	2	1	Low/Medium	Normal (170-)	No	5700000			33	39	56	62	73	62	43	37	67
274762	/player/274762/savannah-madden/240002	24	2	22/09/2023	S. Madden	Savannah Madden	GK	71	76	2300000	500	24	02/02/1999	170	62	116306	Houston Dash W	2221	NWSL	1	SUB	35		#########	2023	95	United States				Right	2	1	1	Medium/Medium	Normal (170-)	No	5000000									13	12	13
275887	/player/275887/alayah-pilgrim/240002	24	2	22/09/2023	A. Pilgrim	Alayah Pilgrim	ST, LM	71	76	2800000	500	20	29/04/2003	171	64	131361	Zurich W	611	Nationalliga A Women	1	LM	7		#########	2025	47	Switzerland				Right	3	3	1	High/Medium	Normal (170-185)	No	6400000			67	70	56	69	39	66	52	73	72
277816	/player/277816/bente-jansen/240002	24	2	22/09/2023	B. Jansen	Bente Jansen	RW	71	76	2800000	500	23	28/08/1999	179	63	131359	Ajax W	610	Eredivisie Women	1	SUB	17		#########	2025	34	Netherlands				Right	2	3	1	High/Medium	Normal (170-185)	No	6400000		Power Header	68	66	65	71	54	67	74	69	70
265983	/player/265983/maryne-gignoux/240002	24	2	22/09/2023	M. Gignoux	Maryne Gignoux	GK	71	75	2000000	500	26	15/07/1996	170	62	116044	Saint-Ã‰tienne W	2218	Feminine Division 1	1	GK	16		#########	2028	18	France				Right	2	1	1	Medium/Medium	Stocky (170-)	No	4600000									14	10	9
275277	/player/275277/shae-yanez/240002	24	2	22/09/2023	S. YÃ¡Ã±ez	Shae YÃ¡Ã±ez	GK	71	75	2000000	500	26	22/05/1997	173	64	116312	San Diego Wave W	2221	NWSL	1	SUB	30		#########	2024	95	United States				Right	2	1	1	Medium/Medium	Stocky (170-185)	No	4400000									13	8	16
275525	/player/275525/luisa-guttenberger/240002	24	2	22/09/2023	L. Guttenberger	Luisa Guttenberger	CB	71	75	2400000	500	24	01/12/1998	164	55	131386	NÃ¼rnberg W	2215	Bundesliga Women	1	CB	2		#########	2028	21	Germany				Right	2	2	1	Low/Medium	Normal (170-)	No	5500000			59	42	54	58	72	65	44	39	70
265123	/player/265123/ricarda-walkling/240002	24	2	22/09/2023	R. Walkling	Ricarda Walkling	CM	71	74	2400000	550	26	19/03/1997	160	55	116004	Werder Bremen W	2215	Bundesliga Women	1	SUB	13		#########	2024	21	Germany				Right	3	3	1	High/Medium	Normal (170-)	No	5500000		Rapid	68	63	68	70	66	68	60	59	54
265972	/player/265972/esther-okoronkwo/240002	24	2	22/09/2023	E. Okoronkwo	Esther Okoronkwo	ST, RW	71	74	2500000	600	26	27/03/1997	173	66	116332	UDG Tenerife W	2222	Primera Division Women	1	SUB	9		#########	2025	133	Nigeria				Left	3	3	1	High/Medium	Normal (170-185)	No	5700000		Rapid	84	71	57	68	27	56	47	71	64
270082	/player/270082/marissa-sheva/240002	24	2	22/09/2023	M. Sheva	Marissa Sheva	CAM, CM	71	74	2400000	550	26	22/04/1997	160	57	116304	Washington Spirit W	2221	NWSL	1	SUB	25		#########	2024	25	Republic of Ireland				Right	3	3	1	Medium/Medium	Normal (170-)	No	5200000			74	64	68	70	43	43	62	66	53
275959	/player/275959/soraya-verhoeve/240002	24	2	22/09/2023	S. Verhoeve	Soraya Verhoeve	ST	71	74	2500000	550	25	28/12/1997	163	58	131359	Ajax W	610	Eredivisie Women	1	SUB	5		#########	2024	34	Netherlands				Left	3	3	1	High/Low	Normal (170-)	No	5700000			70	69	51	70	38	66	30	72	69
276345	/player/276345/karolina-krivska/240002	24	2	22/09/2023	K. KÅ™ivskÃ¡	KarolÃ­na KÅ™ivskÃ¡	ST	71	74	2500000	600	26	18/03/1997	168	65	131360	Slavia Prague W	609	Czech First Division Women	1	SUB	23		#########	2024	12	Czech Republic				Right	3	3	1	Medium/Low	Normal (170-)	No	5700000			68	67	56	69	24	64	32	69	70
277247	/player/277247/katarzyna-konat/240002	24	2	22/09/2023	K. Konat	Katarzyna Konat	CB, LB	71	74	2100000	500	27	17/01/1996	175	67	116338	Huelva W	2222	Primera Division Women	1	SUB	2		#########	2028	37	Poland				Left	2	2	1	Medium/Medium	Normal (170-185)	No	4800000		Long Ball Pass, Slide Tackle	62	44	68	60	71	66	71	41	71
271054	/player/271054/ye-eun-park/240002	24	2	22/09/2023	Park Ye Eun	Ye Eun Park	CM	71	73	2300000	550	26	17/10/1996	164	58	116013	Brighton & Hove Albion W	2216	Women's Super League	1	SUB	14		#########	2024	167	Korea Republic				Right	3	3	1	Medium/Medium	Normal (170-)	No	5000000			68	67	72	72	57	59	71	67	50
265421	/player/265421/guro-bergsvand/240002	24	2	22/09/2023	G. Bergsvand	Guro Bergsvand	CB, RB, LB	71	72	1700000	500	29	03/03/1994	175	65	116013	Brighton & Hove Albion W	2216	Women's Super League	1	RB	5		#########	2025	36	Norway	113007	SUB	5	Right	3	2	1	Low/High	Normal (170-185)	No	3700000			65	28	47	54	73	69	28	25	74
267299	/player/267299/julie-doyle/240002	24	2	22/09/2023	J. Doyle	Julie Doyle	LM, ST	71	72	2300000	500	24	30/08/1998	173	62	116307	Orlando Pride W	2221	NWSL	1	LM	20		#########	2024	95	United States				Right	3	3	1	Medium/Medium	Normal (170-185)	Yes	5000000			76	69	69	68	45	63	70	71	68
275526	/player/275526/kerstin-bogenschutz/240002	24	2	22/09/2023	K. BogenschÃ¼tz	Kerstin BogenschÃ¼tz	CDM, CM	71	72	1800000	500	28	26/01/1995	163	57	131386	NÃ¼rnberg W	2215	Bundesliga Women	1	RDM	8		#########	2028	21	Germany				Right	3	2	1	Low/Medium	Normal (170-)	No	4100000			63	54	61	62	71	72	47	58	60
275919	/player/275919/emma-jansson/240002	24	2	22/09/2023	E. Jansson	Emma Jansson	CM	71	72	2100000	550	27	09/05/1996	163	57	131362	Rosengard W	814	Damallsvenskan Women	1	SUB	11		#########	2025	46	Sweden				Right	3	2	1	Medium/Medium	Normal (170-)	No	4800000			64	60	66	71	61	61	59	66	69
226960	/player/226960/jiali-tang/240002	24	2	22/09/2023	Tang Jiali	å”ä½³ä¸½	ST, RM	71	71	1900000	600	28	16/03/1995	166	52	131125	Levante Las Planas W	2222	Primera Division Women	1	ST	18		#########	2024	155	China PR				Right	3	4	1	Medium/Low	Normal (170-)	Yes	4200000		Flair	70	70	64	77	26	57	78	68	59
243407	/player/243407/tiffany-cameron/240002	24	2	22/09/2023	T. Cameron	Tiffany Devonna Cameron	ST, RM	71	71	1600000	600	31	16/10/1991	168	60	116330	Real Betis W	2222	Primera Division Women	1	SUB	24		#########	2025	82	Jamaica				Right	4	3	1	Medium/Medium	Lean (170-)	No	3500000			77	71	65	74	67	65	63	74	60
264979	/player/264979/maureen-bigot/240002	24	2	22/09/2023	M. Bigot	Maureen Bigot	RM, LM	71	71	2000000	550	27	03/05/1996	166	55	116416	Le Havre W	2218	Feminine Division 1	1	SUB	24		#########	2025	18	France				Right	3	3	1	Medium/Medium	Normal (170-)	No	4400000		Long Ball Pass	71	65	70	73	39	48	71	68	53
265041	/player/265041/julia-debitzki/240002	24	2	22/09/2023	J. Debitzki	Julia Debitzki	CDM, CB	71	71	1200000	500	32	25/06/1991	171	60	116001	SGS Essen W	2215	Bundesliga Women	1	SUB	23		#########	2024	21	Germany				Right	2	2	1	Medium/Medium	Normal (170-185)	No	2600000			67	54	65	66	69	70	52	52	52
265215	/player/265215/rebecca-holloway/240002	24	2	22/09/2023	R. Holloway	Rebecca Holloway	LB, CB	71	71	1800000	500	27	25/08/1995	168	60	116308	Racing Louisville W	2221	NWSL	1	SUB	25		#########	2023	35	Northern Ireland				Left	3	2	1	Medium/Medium	Normal (170-)	No	3800000			58	39	62	67	72	49	71	37	61
266926	/player/266926/yana-daniels/240002	24	2	22/09/2023	Y. DaniÃ«ls	Yana DaniÃ«ls	ST, RM	71	71	1600000	600	31	08/05/1992	170	53	116343	Liverpool W	2216	Women's Super League	1	SUB	20		#########	2024	7	Belgium				Right	3	3	1	Medium/Low	Lean (170-)	No	3500000		Finesse Shot	71	70	58	74	34	46	59	69	65
267214	/player/267214/hannah-betfort/240002	24	2	22/09/2023	H. Betfort	Hannah Betfort	ST	71	71	1900000	600	28	04/01/1995	178	67	116302	Portland Thorns W	2221	NWSL	1	SUB	33		#########	2024	95	United States				Right	2	2	1	Medium/Medium	Normal (170-185)	No	4000000			59	71	62	65	42	68	56	73	71
272183	/player/272183/marina-marti-serna/240002	24	2	22/09/2023	Marina MartÃ­	Marina MartÃ­ Serna	RW, ST	71	71	2000000	600	26	24/08/1996	161	55	116339	Valencia W	2222	Primera Division Women	1	SUB	7		#########	2025	45	Spain				Right	3	3	1	Medium/Medium	Unique	Yes	4400000		Trivela	71	69	66	71	39	68	70	70	45
273168	/player/273168/stine-ballisager/240002	24	2	22/09/2023	S. Ballisager	Stine Ballisager	CB	71	71	1600000	500	29	03/01/1994	175	62	116309	Kansas City W	2221	NWSL	1	RES	12		#########	2024	13	Denmark				Right	2	2	1	Low/Medium	Normal (170-185)	No	3400000			60	47	63	59	73	64	57	41	77
275385	/player/275385/olivia-mbala/240002	24	2	22/09/2023	O. Mbala	Olivia Mbala	CB	71	71	1300000	500	31	12/05/1992	175	70	131219	Lille W	2218	Feminine Division 1	1	LCB	4		#########	2025	70	Canada				Right	3	2	1	Medium/Medium	Normal (170-185)	No	2900000			59	31	48	56	70	73	37	27	75
275769	/player/275769/itziar-gastearena-artola/240002	24	2	22/09/2023	Gaste	Itziar Gastearena Artola	LB	71	71	1600000	500	30	04/05/1993	161	49	131391	Granada W	2222	Primera Division Women	1	LB	14		#########	2028	45	Spain				Right	3	2	1	High/Medium	Normal (170-)	No	3500000			76	53	67	66	70	63	66	56	59
275818	/player/275818/petra-divisova/240002	24	2	22/09/2023	P. DiviÅ¡ovÃ¡	Petra DiviÅ¡ovÃ¡	CM	71	71	600000	500	39	05/06/1984	158	50	131360	Slavia Prague W	609	Czech First Division Women	1	SUB	19		#########	2024	12	Czech Republic				Right	3	3	1	Medium/Medium	Normal (170-)	No	1300000			62	61	70	71	56	65	60	65	68
271443	/player/271443/emma-ramirez-gorgoso/240002	24	2	22/09/2023	Emma RamÃ­rez	Emma RamÃ­rez Gorgoso	RB	70	84	3800000	500	21	10/05/2002	167	63	116336	Real Sociedad W	2222	Primera Division Women	1	RB	21		#########	2024	45	Spain				Right	2	2	1	Medium/Medium	Normal (170-)	No	10400000			70	55	65	70	68	59	70	60	55
275762	/player/275762/sandra-estevez-ogalla/240002	24	2	22/09/2023	Sandra EstÃ©vez	Sandra EstÃ©vez Ogalla	GK	70	84	3400000	500	20	15/07/2002	169	60	131391	Granada W	2222	Primera Division Women	1	GK	1		#########	2024	45	Spain				Right	2	1	1	Medium/Medium	Stocky (170-)	No	9600000									11	9	20
264944	/player/264944/ines-benyahia/240002	24	2	22/09/2023	I. Benyahia	InÃ¨s Benyahia	CM, CAM	70	83	3800000	500	20	26/03/2003	172	63	116033	Olympique Lyonnais W	2218	Feminine Division 1	1	RES	25		#########	2026	18	France				Right	3	3	1	Medium/Medium	Normal (170-185)	No	10200000			69	62	67	73	64	59	59	63	52
268451	/player/268451/jill-janssens/240002	24	2	22/09/2023	J. Janssens	Jill Janssens	RW, ST	70	83	3800000	500	19	03/10/2003	164	58	115999	Hoffenheim W	2215	Bundesliga Women	1	SUB	40		#########	2028	7	Belgium				Right	3	3	1	High/Medium	Lean (170-)	No	10400000		Technical	80	65	66	74	26	50	59	67	51
271259	/player/271259/ines-konan/240002	24	2	22/09/2023	I. Konan	InÃ¨s Konan	RW	70	83	3900000	500	21	08/01/2002	165	51	116036	Fleury 91 W	2218	Feminine Division 1	1	SUB	19		#########	2028	108	CÃ´te d'Ivoire				Right	3	3	1	Medium/Medium	Lean (170-)	No	10600000		Technical	77	65	63	74	33	36	58	65	50
272015	/player/272015/estela-carbonell-munoz/240002	24	2	22/09/2023	Estela Carbonell	Estela Carbonell MuÃ±oz	LB, LM	70	83	3500000	500	18	18/10/2004	168	60	116333	Levante W	2222	Primera Division Women	1	SUB	16		#########	2025	45	Spain				Right	3	3	1	Medium/Medium	Stocky (170-)	No	9500000		Whipped Cross	70	47	69	61	71	61	66	37	65
268060	/player/268060/magnaba-folquet/240002	24	2	22/09/2023	M. Folquet	Magnaba Folquet	CM	70	81	3400000	500	19	03/11/2003	169	62	116034	Paris Saint Germain W	2218	Feminine Division 1	1	SUB	13		#########	2024	18	France				Right	3	3	1	Medium/Medium	Normal (170-)	No	7800000			70	59	65	69	64	68	47	61	48
275529	/player/275529/rebekka-salfelder/240002	24	2	22/09/2023	R. Salfelder	Rebekka Salfelder	LM, LWB	70	81	3400000	500	18	23/07/2004	166	56	131386	NÃ¼rnberg W	2215	Bundesliga Women	1	SUB	15		#########	2028	21	Germany				Right	2	3	1	Medium/Medium	Normal (170-)	No	8200000			68	60	66	69	53	64	70	64	60
265120	/player/265120/michelle-weiss/240002	24	2	22/09/2023	M. WeiÃŸ	Michelle WeiÃŸ	RWB, RB	70	80	3400000	500	22	27/05/2001	159	54	116004	Werder Bremen W	2215	Bundesliga Women	1	SUB	8		#########	2024	21	Germany				Right	2	2	1	Medium/Medium	Lean (170-)	No	8200000			66	53	63	67	68	71	60	52	53
268943	/player/268943/gemma-font-oliveras/240002	24	2	22/09/2023	Gemma Font	Gemma Font Oliveras	GK	70	80	3100000	500	23	23/10/1999	165	60	116325	Barcelona W	2222	Primera Division Women	1	SUB	25		#########	2024	45	Spain				Right	3	1	1	Medium/Medium	Stocky (170-)	No	7000000									9	7	7
271952	/player/271952/laura-vogt/240002	24	2	22/09/2023	L. Vogt	Laura Vogt	CM, CB	70	80	3600000	500	22	13/05/2001	161	57	116003	KÃ¶ln W	2215	Bundesliga Women	1	LCB	8		#########	2025	21	Germany				Right	2	3	1	Medium/Medium	Normal (170-)	No	8600000		Slide Tackle	67	62	64	69	59	55	44	61	49
272023	/player/272023/angela-moral-ferrer/240002	24	2	22/09/2023	Ãngela Moral	Ãngela Moral Ferrer	GK	70	80	3100000	500	21	08/05/2002	170	60	116333	Levante W	2222	Primera Division Women	1	SUB	33		#########	2028	45	Spain				Right	2	1	1	Medium/Medium	Stocky (170-)	No	7100000									12	12	10
272042	/player/272042/malena-mieres-garcia/240002	24	2	22/09/2023	Malena Mieres	Malena Mieres GarcÃ­a	GK	70	80	3100000	500	23	29/03/2000	170	60	116330	Real Betis W	2222	Primera Division Women	1	GK	13		#########	2024	45	Spain				Left	2	1	1	Medium/Medium	Normal (170-)	No	7400000									12	8	10
272129	/player/272129/irene-oguiza-martinez/240002	24	2	22/09/2023	Irene Oguiza	Irene Oguiza MartÃ­nez	CDM, CM	70	80	3300000	500	23	05/01/2000	170	60	116328	Athletic Bilbao W	2222	Primera Division Women	1	SUB	6		#########	2028	45	Spain				Right	3	3	1	Medium/Medium	Lean (170-)	No	7600000		Intercept	74	52	62	62	70	66	50	50	63
272236	/player/272236/nayluisa-caceres/240002	24	2	22/09/2023	N. CÃ¡ceres	Nayluisa CÃ¡ceres	GK	70	80	3100000	500	23	18/11/1999	172	56	131125	Levante Las Planas W	2222	Primera Division Women	1	GK	25		#########	2024	61	Venezuela				Right	2	1	1	Medium/Medium	Normal (170-185)	No	7400000									10	16	11
273174	/player/273174/isabella-obaze/240002	24	2	22/09/2023	I. Obaze	Isabella Obaze	CB, LB	70	80	3300000	500	20	30/10/2002	179	63	131362	Rosengard W	814	Damallsvenskan Women	1	SUB	2		#########	2025	13	Denmark				Right	2	2	1	Medium/Medium	Normal (170-185)	No	7900000			71	45	59	58	71	66	50	41	72
273270	/player/273270/nicole-payne/240002	24	2	22/09/2023	N. Payne	Nicole Payne	RB, LB	70	80	3400000	500	22	18/01/2001	163	62	116034	Paris Saint Germain W	2218	Feminine Division 1	1	SUB	3		#########	2026	133	Nigeria				Right	2	3	1	High/Medium	Normal (170-)	No	7800000		Quick Step	82	60	60	69	66	61	59	58	58
275541	/player/275541/emma-kusch/240002	24	2	22/09/2023	E. Kusch	Emma Kusch	ST, CAM	70	80	3500000	500	19	06/04/2004	172	60	131386	NÃ¼rnberg W	2215	Bundesliga Women	1	LS	9		#########	2028	21	Germany				Right	2	2	1	Medium/Medium	Normal (170-185)	No	8400000			62	70	60	68	42	62	54	73	64
275579	/player/275579/carla-andres-abad/240002	24	2	22/09/2023	Carla AndrÃ©s	Carla AndrÃ©s Abad	CM	70	80	3500000	500	20	12/12/2002	170	60	116331	Eibar W	2222	Primera Division Women	1	CM	4		#########	2025	45	Spain				Right	2	2	1	Medium/Medium	Normal (170-)	No	8400000			76	66	69	69	63	59	61	66	51
275587	/player/275587/esperanza-pizarro/240002	24	2	22/09/2023	E. Pizarro	Esperanza Pizarro	LM	70	80	3600000	500	22	15/04/2001	162	52	116331	Eibar W	2222	Primera Division Women	1	LM	9		#########	2028	60	Uruguay				Left	2	3	1	Medium/Low	Normal (170-)	No	8600000			64	68	69	70	47	58	72	72	62
269202	/player/269202/alice-pinguet/240002	24	2	22/09/2023	A. Pinguet	Alice Pinguet	GK	70	79	3100000	500	21	29/06/2002	176	63	116039	Dijon W	2218	Feminine Division 1	1	SUB	16		#########	2025	18	France				Right	3	1	1	Medium/Medium	Normal (170-185)	No	7400000									14	11	12
271868	/player/271868/meret-gunster/240002	24	2	22/09/2023	M. GÃ¼nster	Meret GÃ¼nster	CM	70	79	3500000	500	20	19/01/2003	169	62	131106	MSV Duisburg W	2215	Bundesliga Women	1	SUB	10		#########	2028	21	Germany				Right	3	3	1	Low/Medium	Stocky (170-)	No	8400000		Intercept	50	57	64	66	59	63	49	54	45
272265	/player/272265/gema-soliveres-cholbi/240002	24	2	22/09/2023	Gema Soliveres	Gema Soliveres Cholbi	CM, CDM	70	79	3600000	500	22	03/11/2000	169	55	116330	Real Betis W	2222	Primera Division Women	1	SUB	15		#########	2025	45	Spain				Right	2	2	1	Medium/Medium	Lean (170-)	No	8600000			55	60	70	66	65	64	50	60	50
273032	/player/273032/aldrith-quintero/240002	24	2	22/09/2023	A. Quintero	Aldrith Quintero	CM	70	79	3600000	500	21	01/01/2002	168	60	116036	Fleury 91 W	2218	Feminine Division 1	1	SUB	6		#########	2026	87	Panama				Right	2	3	1	Medium/Medium	Normal (170-)	No	8300000		Power Shot	62	66	68	69	59	68	57	59	58
275398	/player/275398/noemie-mouchon/240002	24	2	22/09/2023	N. Mouchon	NoÃ©mie Mouchon	ST	70	79	3500000	500	20	06/06/2003	176	70	116040	Stade de Reims W	2218	Feminine Division 1	1	SUB	20		#########	2024	18	France				Right	3	3	1	Medium/Medium	Normal (170-185)	No	8400000			63	69	54	67	35	67	47	69	74
275410	/player/275410/chloe-tapia/240002	24	2	22/09/2023	C. Tapia	ChloÃ© Tapia	LB	70	79	3400000	500	21	30/05/2002	164	56	116044	Saint-Ã‰tienne W	2218	Feminine Division 1	1	LB	3		#########	2024	18	France				Left	2	3	1	High/High	Normal (170-)	No	8200000	#Engine		66	54	62	70	66	64	67	54	49
275966	/player/275966/dionne-van-der-wal/240002	24	2	22/09/2023	D. van der Wal	Dionne van der Wal	GK	70	79	3000000	500	20	21/03/2003	180	66	131359	Ajax W	610	Eredivisie Women	1	GK	31		#########	2025	34	Netherlands				Right	2	1	1	Medium/Medium	Normal (170-185)	No	7200000									20	15	14
276253	/player/276253/athinna-persson-lundgren/240002	24	2	22/09/2023	A. Persson Lundgren	Athinna Persson Lundgren	CB	70	79	3300000	500	20	03/04/2003	171	61	131362	Rosengard W	814	Damallsvenskan Women	1	SUB	36		#########	2023	46	Sweden				Right	3	2	1	Medium/Medium	Normal (170-185)	No	7900000			66	54	62	62	71	67	53	55	71
276502	/player/276502/julia-magerl/240002	24	2	22/09/2023	J. Magerl	Julia Magerl	CB	70	79	3300000	500	20	02/05/2003	172	61	116021	RB Leipzig W	2215	Bundesliga Women	1	SUB	15		#########	2028	4	Austria				Right	2	2	1	Medium/Medium	Normal (170-185)	No	7900000			68	43	51	56	71	63	34	38	69
277881	/player/277881/hanna-andersson/240002	24	2	22/09/2023	H. Andersson	Hanna Andersson	RM, ST	70	79	3600000	500	21	17/10/2001	167	60	131362	Rosengard W	814	Damallsvenskan Women	1	SUB	23		#########	2026	46	Sweden				Right	3	3	1	High/Medium	Stocky (170-)	No	8600000			67	64	67	68	52	64	68	69	55
261793	/player/261793/amber-tysiak/240002	24	2	22/09/2023	A. Tysiak	Amber Tysiak	CB	70	78	3300000	500	23	26/01/2000	177	70	116014	West Ham United W	2216	Women's Super League	1	RCB	5		#########	2024	7	Belgium	113394	SUB	4	Right	3	2	1	Low/Medium	Normal (170-185)	No	7600000			69	38	44	57	70	70	29	44	69
265026	/player/265026/sophie-weidauer/240002	24	2	22/09/2023	S. Weidauer	Sophie Weidauer	CAM	70	78	3600000	500	21	10/02/2002	168	60	116004	Werder Bremen W	2215	Bundesliga Women	1	SUB	9		#########	2025	21	Germany				Right	2	3	1	High/Medium	Normal (170-)	Yes	8600000		Power Header, Intercept	69	64	64	69	53	66	45	67	56
265091	/player/265091/laura-donhauser/240002	24	2	22/09/2023	L. Donhauser	Laura Donhauser	RB, LB	70	78	3400000	500	21	04/09/2001	160	56	116003	KÃ¶ln W	2215	Bundesliga Women	1	SUB	25		#########	2024	21	Germany				Right	2	2	1	Medium/Medium	Lean (170-)	No	8200000			74	47	57	66	69	58	59	54	56
265107	/player/265107/christin-meyer/240002	24	2	22/09/2023	C. Meyer	Christin Meyer	ST	70	78	3600000	500	22	14/10/2000	178	65	116004	Werder Bremen W	2215	Bundesliga Women	1	SUB	20		#########	2024	21	Germany				Right	2	2	1	High/Medium	Normal (170-185)	No	8600000			68	70	65	70	40	70	68	72	63
265360	/player/265360/josefine-schaller/240002	24	2	22/09/2023	J. Schaller	Josefine Schaller	RB, CB	70	78	3300000	500	20	15/08/2002	168	59	116021	RB Leipzig W	2215	Bundesliga Women	1	SUB	5		#########	2027	21	Germany				Right	2	2	1	Medium/Medium	Normal (170-)	No	7900000			66	35	56	58	71	66	63	35	58
272700	/player/272700/elli-pikkujamsa/240002	24	2	22/09/2023	E. PikkujÃ¤msÃ¤	Elli PikkujÃ¤msÃ¤	CB, CDM	70	78	3300000	500	23	24/10/1999	172	68	116308	Racing Louisville W	2221	NWSL	1	SUB	4		#########	2024	17	Finland				Right	3	2	1	Medium/Medium	Stocky (170-185)	No	7600000			34	43	57	61	72	63	36	37	72
273468	/player/273468/emily-madril/240002	24	2	22/09/2023	E. Madril	Emily Madril	CB	70	78	3300000	500	24	01/07/1999	170	63	116307	Orlando Pride W	2221	NWSL	1	LCB	6		#########	2025	95	United States				Right	3	2	1	Medium/Medium	Normal (170-)	No	7600000		Block	62	39	58	61	71	68	43	38	75
273471	/player/273471/olivia-wingate/240002	24	2	22/09/2023	O. Wingate	Olivia Wingate	ST	70	78	3600000	500	23	20/02/2000	170	61	116303	North Carolina Courage W	2221	NWSL	1	SUB	20		#########	2025	95	United States				Right	4	3	1	Medium/Medium	Lean (170-)	No	8300000			69	69	59	69	39	61	51	70	65
276548	/player/276548/oceane-picard/240002	24	2	22/09/2023	O. Picard	OcÃ©ane Picard	CAM, RM	70	78	3600000	500	21	21/04/2002	166	61	116039	Dijon W	2218	Feminine Division 1	1	SUB	21		#########	2025	18	France				Right	3	3	1	Medium/Medium	Normal (170-)	No	8600000			69	66	69	72	39	67	68	71	48
276848	/player/276848/michaela-croatto/240002	24	2	22/09/2023	M. Croatto	Michaela Croatto	LB	70	78	3400000	500	21	29/06/2002	164	56	116021	RB Leipzig W	2215	Bundesliga Women	1	RES	16		#########	2028	4	Austria				Left	3	2	1	Medium/Medium	Normal (170-)	No	8200000			70	49	56	68	69	61	67	53	53
276862	/player/276862/kaja-korosec/240002	24	2	22/09/2023	K. KoroÅ¡ec	Kaja KoroÅ¡ec	CAM, CM	70	78	3600000	500	21	17/11/2001	170	62	116035	Paris W	2218	Feminine Division 1	1	SUB	4		#########	2025	44	Slovenia				Left	2	3	1	Medium/Medium	Normal (170-)	No	8300000			67	72	67	70	45	65	57	69	48
267100	/player/267100/melissa-bellucci/240002	24	2	22/09/2023	M. Bellucci	Melissa Bellucci	CM, CDM	70	77	3200000	500	22	08/02/2001	167	59	116280	Juventus W	603	Serie A Women	1	SUB	22		#########	2028	27	Italy				Right	3	3	1	Medium/Medium	Normal (170-)	No	7400000		Technical, Flair	73	63	69	74	66	69	58	65	64
267127	/player/267127/yolanda-aguirre-gutierrez/240002	24	2	22/09/2023	Yolanda Aguirre	Yolanda Aguirre Gutierrez	GK	70	77	2700000	500	24	23/10/1998	165	64	116337	Sevilla W	2222	Primera Division Women	1	SUB	13		#########	2024	45	Spain				Right	2	1	1	Medium/Medium	Stocky (170-)	No	6500000									13	15	15
267241	/player/267241/kiki-pickett/240002	24	2	22/09/2023	K. Pickett	Kiki Pickett	LB	70	77	3000000	500	24	30/04/1999	149	52	116303	North Carolina Courage W	2221	NWSL	1	SUB	23		#########	2023	95	United States				Right	3	2	1	Medium/Medium	Normal (170-)	No	6900000			59	50	63	70	69	42	70	48	54
267331	/player/267331/chardonnay-curran/240002	24	2	22/09/2023	C. Curran	Chardonnay Curran	CM	70	77	3200000	500	23	10/08/1999	163	58	116309	Kansas City W	2221	NWSL	1	SUB	14		#########	2024	95	United States				Left	3	3	1	Medium/Medium	Normal (170-)	No	7400000			63	61	68	69	58	58	61	58	53
267524	/player/267524/ryanne-brown/240002	24	2	22/09/2023	R. Brown	Ryanne Brown	RB	70	77	3000000	500	24	21/01/1999	173	64	116300	OL Reign W	2221	NWSL	1	RES	22		#########	2023	95	United States				Right	3	2	1	Medium/Medium	Normal (170-185)	No	6900000			65	48	64	66	70	47	70	48	58
268305	/player/268305/parker-goins/240002	24	2	22/09/2023	P. Goins	Parker Goins	ST	70	77	3200000	500	24	08/12/1998	177	64	116308	Racing Louisville W	2221	NWSL	1	SUB	21		#########	2023	95	United States				Right	3	2	1	Medium/Medium	Normal (170-185)	No	7400000			59	71	59	68	39	58	41	73	68
268995	/player/268995/claudia-florentino-vivo/240002	24	2	22/09/2023	Claudia Florentino	Claudia Florentino VivÃ³	CB	70	77	2900000	500	25	10/03/1998	164	54	116339	Valencia W	2222	Primera Division Women	1	SUB	6		#########	2025	45	Spain				Right	3	2	1	Medium/Medium	Normal (170-)	No	7000000		Slide Tackle	55	35	59	67	70	64	34	31	69
269123	/player/269123/taylor-malham/240002	24	2	22/09/2023	T. Malham	Taylor Malham	CM	70	77	3200000	500	24	20/05/1999	178	65	116305	Chicago Red Stars W	2221	NWSL	1	RES	32		#########	2023	95	United States				Right	3	2	1	Medium/Medium	Normal (170-185)	No	7400000			56	59	66	68	56	57	51	67	48
270904	/player/270904/jessy-danielle-roux/240002	24	2	22/09/2023	J. Roux	Jessy Danielle Roux	ST, LM	70	77	3200000	500	23	30/03/2000	169	58	131219	Lille W	2218	Feminine Division 1	1	SUB	9		#########	2025	18	France				Right	3	3	1	Medium/Medium	Lean (170-)	No	7700000		Trivela	80	68	61	73	33	64	59	69	67
272046	/player/272046/jessica-martinez/240002	24	2	22/09/2023	J. MartÃ­nez	Jessica MartÃ­nez	ST	70	77	3200000	500	24	14/06/1999	160	59	131125	Levante Las Planas W	2222	Primera Division Women	1	SUB	9		#########	2024	58	Paraguay				Right	3	3	1	Medium/Medium	Normal (170-)	No	7700000			63	72	68	69	45	71	59	75	69
272117	/player/272117/amaia-pena-de-las-heras/240002	24	2	22/09/2023	Amaia PeÃ±a	Amaia PeÃ±a De Las Heras	GK	70	77	2700000	500	24	22/11/1998	176	67	116331	Eibar W	2222	Primera Division Women	1	GK	23	Athletic Bilbao W		2024	45	Spain				Right	2	1	1	Medium/Medium	Normal (170-185)	No										15	10	15
275817	/player/275817/gabriela-slajsova/240002	24	2	22/09/2023	G. Å lajsovÃ¡	Gabriela Å lajsovÃ¡	RB	70	77	3000000	500	23	07/04/2000	174	65	131360	Slavia Prague W	609	Czech First Division Women	1	RB	17		#########	2024	12	Czech Republic				Right	3	3	1	High/Medium	Normal (170-185)	No	7200000			61	22	60	50	73	66	71	20	61
276504	/player/276504/katja-wienerroither/240002	24	2	22/09/2023	K. Wienerroither	Katja Wienerroither	ST	70	77	3300000	500	21	03/01/2002	176	63	116021	RB Leipzig W	2215	Bundesliga Women	1	SUB	9		#########	2028	4	Austria				Right	2	3	1	High/Medium	Normal (170-185)	No	7900000			70	68	63	71	48	66	51	73	62
277579	/player/277579/tianna-harris/240002	24	2	22/09/2023	T. Harris	Tianna Harris	CB	70	77	3000000	500	23	07/02/2000	170	66	116036	Fleury 91 W	2218	Feminine Division 1	1	RCB	23		#########	2025	70	Canada				Right	3	2	1	Medium/Medium	Stocky (170-)	No	6900000			66	35	51	55	71	70	40	33	73
277963	/player/277963/rantala-jutta/240002	24	2	22/09/2023	R. Jutta	Rantala Jutta	ST, CAM	70	77	3200000	500	23	11/10/1999	160	51	116020	Leicester City W	2216	Women's Super League	1	SUB	8		#########	2025	17	Finland				Right	4	3	1	Medium/Medium	Normal (170-)	No	7700000			65	72	54	67	25	58	40	77	69
267198	/player/267198/olivia-athens/240002	24	2	22/09/2023	O. Athens	Olivia Athens	CAM, LM	70	76	2500000	500	24	04/06/1999	170	62	116300	OL Reign W	2221	NWSL	1	SUB	12		#########	2023	95	United States				Right	3	3	1	Medium/Medium	Normal (170-)	No	5800000			59	66	69	70	46	61	63	69	51
267208	/player/267208/alyssa-malonson/240002	24	2	22/09/2023	A. Malonson	Alyssa Malonson	LB	70	76	2400000	500	24	09/04/1999	160	56	116300	OL Reign W	2221	NWSL	1	SUB	20		#########	2023	95	United States				Left	3	2	1	Medium/Medium	Lean (170-)	No	5500000			63	49	64	68	69	51	73	48	52
267297	/player/267297/caitlin-cosme/240002	24	2	22/09/2023	C. Cosme	Caitlin Cosme	CB	70	76	2300000	500	24	19/01/1999	165	57	116307	Orlando Pride W	2221	NWSL	1	SUB	26		#########	2023	95	United States				Right	3	2	1	Medium/Medium	Normal (170-)	No	5300000			53	42	57	61	72	68	54	39	69
267363	/player/267363/cameron-tucker/240002	24	2	22/09/2023	C. Tucker	Cameron Tucker	CAM	70	76	2500000	500	23	15/07/1999	173	60	116306	Houston Dash W	2221	NWSL	1	SUB	39		#########	2028	95	United States				Right	3	3	1	Medium/Medium	Lean (170-185)	No	5800000			70	64	67	68	48	65	58	68	57
272140	/player/272140/cristina-cubedo-pitarch/240002	24	2	22/09/2023	Cristina Cubedo	Cristina Cubedo Pitarch	CB	70	76	2300000	500	23	21/09/1999	177	79	116340	Villarreal W	2222	Primera Division Women	1	RCB	3		#########	2028	45	Spain				Right	3	2	1	Medium/Medium	Stocky (170-185)	No	5500000		Long Ball Pass	55	50	61	62	71	70	50	41	65
272180	/player/272180/raquel-morcillo-aparicio/240002	24	2	22/09/2023	Raquel Morcillo	Raquel Morcillo Aparicio	LW, LB	70	76	2500000	500	24	08/04/1999	167	59	116340	Villarreal W	2222	Primera Division Women	1	LW	20		#########	2024	45	Spain				Left	3	3	1	Medium/High	Normal (170-)	Yes	6000000			75	65	67	72	57	66	65	61	55
272993	/player/272993/mathilde-kack/240002	24	2	22/09/2023	M. Kack	Mathilde Kack	CB	70	76	2300000	500	23	26/03/2000	169	72	116040	Stade de Reims W	2218	Feminine Division 1	1	SUB	2		#########	2024	18	France				Right	2	2	1	Medium/Medium	Normal (170-)	No	5500000			67	35	50	54	70	70	37	33	72
273476	/player/273476/haley-hopkins/240002	24	2	22/09/2023	H. Hopkins	Haley Hopkins	ST, LM	70	76	2500000	500	24	21/12/1998	178	65	116303	North Carolina Courage W	2221	NWSL	1	RES	5		#########	2025	95	United States				Right	3	3	1	Medium/Medium	Normal (170-185)	No	5800000			71	69	66	68	39	62	68	70	72
273502	/player/273502/civana-kuhlmann/240002	24	2	22/09/2023	C. Kuhlmann	Civana Kuhlmann	ST	70	76	2500000	500	24	14/04/1999	168	63	116304	Washington Spirit W	2221	NWSL	1	SUB	20		#########	2024	95	United States				Right	4	3	1	Medium/Medium	Normal (170-)	No	5800000			67	70	59	70	42	67	54	70	70
274769	/player/274769/kelsey-hill/240002	24	2	22/09/2023	K. Hill	Kelsey Hill	CB	70	76	2300000	500	23	11/08/1999	170	63	116311	Angel City W	2221	NWSL	1	RES	36		#########	2023	95	United States				Right	3	2	1	Low/Medium	Normal (170-)	No	5300000			61	42	49	60	72	65	25	35	71
274779	/player/274779/paige-metayer/240002	24	2	22/09/2023	P. Metayer	Paige Metayer	CM	70	76	2500000	500	22	23/09/2000	178	64	116304	Washington Spirit W	2221	NWSL	1	LCM	26		#########	2025	95	United States				Right	3	3	1	Medium/Medium	Lean (170-185)	No	5800000			66	60	63	69	70	72	45	66	66
275399	/player/275399/lorena-azzaro/240002	24	2	22/09/2023	L. Azzaro	Lorena Azzaro	ST	70	76	2600000	500	22	22/10/2000	169	57	131219	Lille W	2218	Feminine Division 1	1	ST	7		#########	2025	18	France				Left	2	3	1	Medium/Medium	Lean (170-)	No	6200000			66	71	57	67	33	63	45	73	68
277004	/player/277004/katarzyna-bialoszewska/240002	24	2	22/09/2023	K. Bialoszewska	Katarzyna Bialoszewska	ST	70	76	2500000	500	24	02/10/1998	172	61	116338	Huelva W	2222	Primera Division Women	1	ST	24		#########	2028	37	Poland				Right	3	3	1	Medium/Medium	Lean (170-185)	No	6000000			69	71	63	68	28	62	56	72	66
277340	/player/277340/antonie-starova/240002	24	2	22/09/2023	A. StaÌrovaÌ	Antonie StaÌrovaÌ	CDM, CM, CB	70	76	2300000	500	24	12/10/1998	163	57	116042	Guingamp W	2218	Feminine Division 1	1	SUB	7		#########	2028	12	Czech Republic				Right	3	3	1	Medium/Medium	Normal (170-)	No	5500000			62	59	66	70	68	64	57	55	58
277451	/player/277451/mai-kadowaki/240002	24	2	22/09/2023	M. Kadowaki	é–€è„‡ çœŸä¾	ST, CAM	70	76	2600000	500	22	22/04/2001	165	55	131362	Rosengard W	814	Damallsvenskan Women	1	SUB	16		#########	2028	163	Japan				Right	3	3	1	Medium/High	Lean (170-)	No	6200000			64	68	59	70	35	59	38	70	69
265074	/player/265074/mia-buchele/240002	24	2	22/09/2023	M. BÃ¼chele	Mia BÃ¼chele	CM	70	75	2300000	500	19	07/10/2003	168	58	116002	Freiburg W	2215	Bundesliga Women	1	RES	31		#########	2024	21	Germany				Right	2	2	1	Medium/Medium	Lean (170-)	No	5000000			69	64	68	68	55	65	67	64	64
267233	/player/267233/emily-gray/240002	24	2	22/09/2023	E. Gray	Emily Gray	CAM	70	75	2400000	500	22	05/10/2000	163	52	116303	North Carolina Courage W	2221	NWSL	1	SUB	4		#########	2023	95	United States				Right	3	3	1	Medium/Medium	Normal (170-)	No	5200000			74	62	67	72	47	57	63	69	57
267375	/player/267375/mary-alice-vignola/240002	24	2	22/09/2023	M. Vignola	Mary Alice Vignola	LB	70	75	2200000	500	25	11/02/1998	168	60	116311	Angel City W	2221	NWSL	1	LB	16		#########	2023	95	United States				Left	3	2	1	Medium/Medium	Normal (170-)	No	4800000		Bruiser, Press Proven	67	53	60	65	69	74	61	45	61
267523	/player/267523/marley-canales/240002	24	2	22/09/2023	M. Canales	Marley Canales	CDM	70	75	2100000	500	25	16/11/1997	163	58	116300	OL Reign W	2221	NWSL	1	SUB	13		#########	2023	95	United States				Right	3	2	1	Medium/Medium	Normal (170-)	No	4600000			57	54	61	64	68	62	40	56	43
273412	/player/273412/marion-rey/240002	24	2	22/09/2023	M. Rey	Marion Rey	CM, CDM, RB	70	75	2400000	500	24	21/03/1999	164	55	131361	Zurich W	611	Nationalliga A Women	1	RB	15		#########	2028	47	Switzerland				Right	3	3	1	Medium/Medium	Normal (170-)	No	5500000			66	63	69	69	54	62	69	68	59
273473	/player/273473/sydney-collins/240002	24	2	22/09/2023	S. Collins	Sydney Collins	CB, RB	70	75	2200000	500	23	08/09/1999	173	62	116303	North Carolina Courage W	2221	NWSL	1	SUB	18		#########	2028	70	Canada				Right	3	2	1	Medium/Medium	Normal (170-185)	No	4800000			65	40	50	59	71	66	39	36	69
273481	/player/273481/kayla-fischer/240002	24	2	22/09/2023	K. Fischer	Kayla Fischer	CAM, LM	70	75	2400000	500	23	05/01/2000	173	62	116308	Racing Louisville W	2221	NWSL	1	RES	9		#########	2024	95	United States				Right	3	3	1	Medium/Medium	Normal (170-185)	No	5200000			75	66	67	70	37	56	62	69	58
273495	/player/273495/riley-tanner/240002	24	2	22/09/2023	R. Tanner	Riley Tanner	LM, ST	70	75	2400000	500	23	15/10/1999	170	60	116304	Washington Spirit W	2221	NWSL	1	RES	27		#########	2024	87	Panama				Left	3	3	1	Medium/Medium	Lean (170-)	No	5200000			63	65	69	69	45	57	70	67	49
275531	/player/275531/jessica-may/240002	24	2	22/09/2023	J. May	Jessica May	CB, RWB	70	75	2200000	500	23	02/12/1999	172	61	131386	NÃ¼rnberg W	2215	Bundesliga Women	1	RCB	6		#########	2028	21	Germany				Right	2	2	1	Medium/Medium	Stocky (170-185)	No	5000000			64	54	57	68	72	63	40	58	69
275533	/player/275533/franziska-mai/240002	24	2	22/09/2023	F. Mai	Franziska Mai	CAM, LM	70	75	2400000	500	23	12/10/1999	164	55	131386	NÃ¼rnberg W	2215	Bundesliga Women	1	LM	18		#########	2028	21	Germany				Right	2	3	1	Medium/Medium	Normal (170-)	No	5500000			65	61	69	68	53	62	66	64	44
275895	/player/275895/oliwia-wos/240002	24	2	22/09/2023	O. WoÅ›	Oliwia WoÅ›	LB, RB, CB	70	75	2200000	500	23	15/08/1999	182	76	131361	Zurich W	611	Nationalliga A Women	1	SUB	6		#########	2028	37	Poland				Left	3	2	1	Low/Medium	Normal (170-185)	No	5000000			63	53	60	61	67	66	69	60	71
276620	/player/276620/kattalin-stahl/240002	24	2	22/09/2023	K. Stahl	Kattalin Stahl	CB	70	75	2200000	500	22	10/05/2001	170	63	131361	Zurich W	611	Nationalliga A Women	1	LCB	4		#########	2024	47	Switzerland				Right	3	2	1	Low/High	Lean (170-)	No	5000000			67	46	57	63	70	68	50	48	68
276765	/player/276765/klaudia-jedlinska/240002	24	2	22/09/2023	K. JedliÅ„ska	Klaudia JedliÅ„ska	RM, ST	70	75	2400000	500	23	09/02/2000	165	53	116039	Dijon W	2218	Feminine Division 1	1	SUB	20		#########	2025	37	Poland				Right	3	3	1	Medium/Medium	Lean (170-)	No	5500000		Technical	81	67	65	71	40	52	63	68	54
277275	/player/277275/samantha-jerabek/240002	24	2	22/09/2023	S. Jerabek	Samantha Jerabek	RM	70	75	2400000	500	24	03/06/1999	162	55	131106	MSV Duisburg W	2215	Bundesliga Women	1	SUB	16		#########	2028	95	United States				Right	2	3	1	High/Low	Normal (170-)	No	5500000			73	62	64	69	45	64	71	64	40
277945	/player/277945/michelle-xiao/240002	24	2	22/09/2023	M. Xiao	Michelle Xiao	LB	70	75	2200000	500	24	04/08/1998	164	58	131360	Slavia Prague W	609	Czech First Division Women	1	SUB	5		#########	2024	95	United States				Left	3	2	1	Low/Medium	Normal (170-)	No	5000000			65	41	67	60	69	73	72	40	63
272937	/player/272937/dejana-stefanovic/240002	24	2	22/09/2023	D. StefanoviÄ‡	Dejana StefanoviÄ‡	CDM	70	74	2000000	500	25	05/07/1997	171	66	116013	Brighton & Hove Albion W	2216	Women's Super League	1	SUB	20		#########	2024	51	Serbia				Right	4	3	1	Medium/Medium	Normal (170-185)	No	4400000			65	48	64	64	70	74	45	41	74
273409	/player/273409/thais-hurni/240002	24	2	22/09/2023	T. Hurni	ThaÃ¯s Hurni	RB	70	74	2100000	500	24	22/07/1998	163	54	116044	Saint-Ã‰tienne W	2218	Feminine Division 1	1	RB	23		#########	2024	47	Switzerland				Right	3	2	1	Medium/Medium	Normal (170-)	No	4800000			67	45	61	62	67	63	64	47	53
275826	/player/275826/denisa-vesela/240002	24	2	22/09/2023	D. VeselÃ¡	Denisa VeselÃ¡	CM, RB	70	74	2200000	500	25	08/01/1998	164	55	131360	Slavia Prague W	609	Czech First Division Women	1	RM	12		#########	2024	12	Czech Republic				Right	3	3	1	Medium/Medium	Lean (170-)	No	5000000			69	65	69	71	60	63	73	65	46
276396	/player/276396/sarah-klotz/240002	24	2	22/09/2023	S. Klotz	Sarah Klotz	RB, LB	70	74	2100000	500	25	01/03/1998	160	53	116044	Saint-Ã‰tienne W	2218	Feminine Division 1	1	SUB	2		#########	2024	4	Austria				Right	3	3	1	High/Medium	Lean (170-)	No	4800000		Jockey, Quick Step	76	53	64	69	65	61	66	55	57
276400	/player/276400/paige-almendariz/240002	24	2	22/09/2023	P. Almendariz	Paige Almendariz	LB	70	74	2100000	500	25	19/10/1997	171	59	131358	SL Benfica W	10003	1st Division Women	1	SUB	5		#########	2025	95	United States				Left	2	3	1	Medium/Medium	Normal (170-185)	No	4800000			69	62	61	61	68	71	66	58	67
265383	/player/265383/jenny-hipp/240002	24	2	22/09/2023	J. Hipp	Jenny Hipp	CM, CDM, LM	70	73	2100000	500	25	06/02/1998	165	56	116021	RB Leipzig W	2215	Bundesliga Women	1	LDM	19		#########	2027	21	Germany				Right	2	2	1	Medium/Medium	Normal (170-)	Yes	4800000			67	60	68	67	58	65	63	62	49
265384	/player/265384/frederike-kempe/240002	24	2	22/09/2023	F. Kempe	Frederike Kempe	CB	70	73	1800000	500	26	10/02/1997	167	58	116021	RB Leipzig W	2215	Bundesliga Women	1	RCB	2		#########	2027	21	Germany				Right	3	2	1	Medium/High	Lean (170-)	No	4100000			64	43	55	53	71	69	41	40	67
267474	/player/267474/ellie-jean/240002	24	2	22/09/2023	E. Jean	Ellie Jean	CB, RB	70	73	1800000	500	26	31/01/1997	170	62	116310	NJ/NY Gotham W	2221	NWSL	1	SUB	21		#########	2023	95	United States				Right	3	2	1	Medium/Medium	Normal (170-)	Yes	3900000			72	39	62	65	72	63	65	34	70
271870	/player/271870/kaitlyn-parcell/240002	24	2	22/09/2023	K. Parcell	Kaitlyn Parcell	LB	70	73	1900000	500	25	09/09/1997	165	59	131106	MSV Duisburg W	2215	Bundesliga Women	1	LB	25		#########	2024	95	United States				Right	3	2	1	Medium/Medium	Normal (170-)	No	4300000		Anticipate	60	31	58	57	70	58	64	26	67
272048	/player/272048/arola-aparicio-vazquez/240002	24	2	22/09/2023	Arola Aparicio	Arola Aparicio VÃ¡zquez	RB	70	73	1900000	500	25	24/09/1997	169	58	116337	Sevilla W	2222	Primera Division Women	1	SUB	20		#########	2024	45	Spain				Right	2	2	1	Medium/Medium	Normal (170-)	No	4300000			71	48	63	68	70	59	68	42	71
272234	/player/272234/claudia-roldan-blanco/240002	24	2	22/09/2023	Clau Blanco	Claudia RoldÃ¡n Blanco	RB, RW	70	73	1900000	500	26	11/03/1997	152	45	116332	UDG Tenerife W	2222	Primera Division Women	1	SUB	16		#########	2025	45	Spain				Right	4	4	1	High/High	Lean (170-)	Yes	4300000		Rapid, Flair, Trickster	78	69	70	74	64	51	72	70	45
272247	/player/272247/sofia-hagman/240002	24	2	22/09/2023	S. Hagman	Sofia Hagman	ST, CM	70	73	2100000	500	26	21/03/1997	176	70	116338	Huelva W	2222	Primera Division Women	1	RCM	10		#########	2024	46	Sweden				Left	3	3	1	Medium/Medium	Normal (170-185)	No	4800000			73	71	60	72	51	74	45	75	40
274811	/player/274811/brenna-lovera/240002	24	2	22/09/2023	B. Lovera	Brenna Lovera	ST	70	73	2100000	500	26	12/03/1997	173	60	131363	Glasgow City W	607	Scottish Premier League Women	1	SUB	9		#########	2024	95	United States				Right	3	2	1	High/Medium	Stocky (170-185)	No	4800000			63	70	55	69	48	66	39	73	72
277326	/player/277326/marjorie-castro-boilesen/240002	24	2	22/09/2023	Marjorie Boilesen	Marjorie Castro Boilesen	CAM, CM	70	73	2100000	500	26	21/03/1997	173	61	131219	Lille W	2218	Feminine Division 1	1	SUB	8		#########	2025	54	Brazil				Right	3	3	1	Medium/Medium	Normal (170-185)	No	4800000		Technical, Flair	68	65	69	73	53	61	64	64	59
268475	/player/268475/lisa-fjeldstad-naalsund/240002	24	2	22/09/2023	L. Naalsund	Lisa Fjeldstad Naalsund	CDM, CM	70	71	1500000	500	28	11/06/1995	169	61	116012	Manchester United W	2216	Women's Super League	1	SUB	16		#########	2026	36	Norway				Right	3	2	1	Medium/Medium	Normal (170-)	No	3300000			62	57	62	68	66	68	48	54	43
[truncated: 1,051 more rows]
[truncated: 62 more columns]
